# Supplementary material for: Integrated Transcriptome and Proteome Analysis Provides New Insights into Starch and Sucrose Metabolism and Regulation of Corm Expansion Process in Colocasia esculenta
Source: Biology (Basel). 2025 Feb 8;14(2):173. doi: 10.3390/biology14020173 (PMC11851817; doi:10.3390/biology14020173)
Supplement: Supplementary file 1 [file biology-14-00173-s001.zip]

Archive with 4 entries (4 files):
- Table S1.pdf
- Table S2.pdf
- Table S3.pdf
- Table S4.XLSX
