# Supplementary material for: Integrated Transcriptome and Proteome Analysis Provides New Insights into Starch and Sucrose Metabolism and Regulation of Corm Expansion Process in Colocasia esculenta
Source: Biology (Basel). 2025 Feb 8;14(2):173. doi: 10.3390/biology14020173 (PMC11851817; doi:10.3390/biology14020173)
Supplement: Supplementary file 1 [file biology-14-00173-s001.zip › Table S4.XLSX]

## Sheet: proteins
Table S7. Key proteins enriched in the process of taro enlargement through four quadrant diagram.
No.	ProteinID	group	ProteinID	GeneID	Quadrant	Proteins_Symbol	Protein	Ref	Proteins_Pathway	Proteins_Pathway	Proteins_Pathway	Proteins_Pathway	Proteins_Pathway	Proteins_Pathway	Proteins_Pathway	Proteins_Pathway	Proteins_Pathway	Proteins_Pathway	Proteins_Pathway	Proteins_Pathway	Proteins_Pathway	Proteins_Pathway	Proteins_Pathway	Proteins_Pathway	Proteins_Pathway	Proteins_Pathway	Proteins_Pathway	Proteins_Pathway
1	MQL75509.1	Elements only in TCS1-v-TCS2	MQL75509.1	Taro_007876	quadrant8	PXG4		http://pakbs.org/pjbot/paper_details.php?id=11387	ko00073	Cutin, suberine and wax biosynthesis
2	MQM15464.1	Elements only in TCS1-v-TCS2	MQM15464.1	Taro_048408	quadrant8	CYP77A2		Pakistan Journal of Botany (pakbs.org)	ko00073	Cutin, suberine and wax biosynthesis
3	MQL84583.1	Elements only in TCS1-v-TCS3	MQL84583.1	Taro_017092	quadrant8	CYP86B1		Pakistan Journal of Botany (pakbs.org)	ko00073	Cutin, suberine and wax biosynthesis
4	MQM23731.1	Elements only in TCS2-v-TCS3	MQM23731.1	Taro_056798	quadrant3	HHT1		Pakistan Journal of Botany (pakbs.org)	ko00073	Cutin, suberine and wax biosynthesis
5	MQM12396.1	Common elements in TCS1-v-TCS3 TCS2-v-TCS3	MQM12396.1	Taro_045315	quadrant9	PXG5		Pakistan Journal of Botany (pakbs.org)	ko00073	Cutin, suberine and wax biosynthesis
6	MQM13675.1	Elements only in TCS1-v-TCS3	MQM13675.1	Taro_046601	quadrant8	At2g01630			ko01100	Metabolic pathways	ko00500	Starch and sucrose metabolism
7	MQL82907.1	Common elements in TCS1-v-TCS2 TCS1-v-TCS3	MQL82907.1	Taro_015383	quadrant6	--			ko01100	Metabolic pathways	ko00500	Starch and sucrose metabolism
8	MQL82671.1	Common elements in TCS1-v-TCS3 TCS2-v-TCS3	MQL82671.1	Taro_015154	quadrant6	At1g11820			ko01100	Metabolic pathways	ko00500	Starch and sucrose metabolism
9	MQM13176.1	Common elements in TCS1-v-TCS2 TCS1-v-TCS3	MQM13176.1	Taro_046099	quadrant6	SPP2	Sucrose phosphatase 2	https://www.sciencedirect.com/science/article/pii/S258900422030612X?via%3Dihub	ko01110	Biosynthesis of secondary metabolites	ko00500	Starch and sucrose metabolism
10	MQM00216.1	Common elements in TCS1-vs-TCS TCS1-vs-TCS TCS2-vs-TCS	MQM00216.1	Taro_032938	quadrant3	PHS2	Cytoplasmic phosphorylase	https://onlinelibrary.wiley.com/doi/10.1111/plb.12190	ko01100	Metabolic pathways	ko01110	Biosynthesis of secondary metabolites	ko00500	Starch and sucrose metabolism
11	MQM19073.1	Elements only in TCS1-v-TCS2	MQM19073.1	Taro_052073	quadrant6	AGPS1	ADP glucose pyrophosphorylase small subunit	https://onlinelibrary.wiley.com/doi/10.1111/tpj.14998	ko01100	Metabolic pathways	ko01110	Biosynthesis of secondary metabolites	ko00500	Starch and sucrose metabolism	ko00520	Amino sugar and nucleotide sugar metabolism
12	MQM07772.1	Elements only in TCS1-v-TCS2	MQM07772.1	Taro_040615	quadrant6	BAM7			ko01100	Metabolic pathways	ko01110	Biosynthesis of secondary metabolites	ko00500	Starch and sucrose metabolism
13	MQM18958.1	Elements only in TCS1-v-TCS2	MQM18958.1	Taro_051960	quadrant8	IVR1			ko01100	Metabolic pathways	ko01110	Biosynthesis of secondary metabolites	ko00500	Starch and sucrose metabolism	ko00052	Galactose metabolism
14	MQL69126.1	Elements only in TCS2-v-TCS3	MQL69126.1	Taro_001436	quadrant8	SUS1	sucrose synthetase	https://link.springer.com/article/10.1007/s00425-023-04133-z	ko01100	Metabolic pathways	ko01110	Biosynthesis of secondary metabolites	ko00500	Starch and sucrose metabolism
15	MQM01630.1	Elements only in TCS2-v-TCS3	MQM01630.1	Taro_034392	quadrant8	BGLU18			ko01100	Metabolic pathways	ko01110	Biosynthesis of secondary metabolites	ko00500	Starch and sucrose metabolism	ko00999	Biosynthesis of various plant secondary metabolites	ko00460	Cyanoamino acid metabolism
16	MQM00036.1	Common elements in TCS1-v-TCS2 TCS1-v-TCS3	MQM00036.1	Taro_032766	quadrant3	DPE1			ko01100	Metabolic pathways	ko01110	Biosynthesis of secondary metabolites	ko00500	Starch and sucrose metabolism
17	MQL71708.1	Common elements in TCS1-v-TCS2 TCS1-v-TCS3	MQL71708.1	Taro_004018	quadrant3	AGPS1	ADP glucose pyrophosphorylase small subunit	https://onlinelibrary.wiley.com/doi/10.1111/tpj.14998	ko01100	Metabolic pathways	ko01110	Biosynthesis of secondary metabolites	ko00500	Starch and sucrose metabolism	ko00520	Amino sugar and nucleotide sugar metabolism
18	MQM10718.1	Common elements in TCS1-v-TCS2 TCS1-v-TCS3	MQM10718.1	Taro_043611	quadrant3	SS1	amylosynthetase	http://pse.agriculturejournals.cz/artkey/pse-201708-0001_biosynthesis-of-waxy-starch-a-review.php	ko01100	Metabolic pathways	ko01110	Biosynthesis of secondary metabolites	ko00500	Starch and sucrose metabolism
19	MQL76837.1	Common elements in TCS1-v-TCS2 TCS1-v-TCS3	MQL76837.1	Taro_009230	quadrant6	SBEI	amylosynthetase		ko01100	Metabolic pathways	ko01110	Biosynthesis of secondary metabolites	ko00500	Starch and sucrose metabolism
20	MQL93902.1	Common elements in TCS1-v-TCS2 TCS1-v-TCS3	MQL93902.1	Taro_026553	quadrant6	AGPP			ko01100	Metabolic pathways	ko01110	Biosynthesis of secondary metabolites	ko00500	Starch and sucrose metabolism	ko00520	Amino sugar and nucleotide sugar metabolism
21	MQM01824.1	Common elements in TCS1-v-TCS2 TCS1-v-TCS3	MQM01824.1	Taro_034587	quadrant6	SS3	amylosynthetase	http://pse.agriculturejournals.cz/artkey/pse-201708-0001_biosynthesis-of-waxy-starch-a-review.php	ko01100	Metabolic pathways	ko01110	Biosynthesis of secondary metabolites	ko00500	Starch and sucrose metabolism
22	MQM01054.1	Common elements in TCS1-v-TCS2 TCS1-v-TCS3	MQM01054.1	Taro_033806	quadrant6	WAXY	GBSS		ko01100	Metabolic pathways	ko01110	Biosynthesis of secondary metabolites	ko00500	Starch and sucrose metabolism
23	MQM01759.1	Common elements in TCS1-v-TCS2 TCS1-v-TCS3	MQM01759.1	Taro_034516	quadrant6	SBEII	amylosynthetase		ko01100	Metabolic pathways	ko01110	Biosynthesis of secondary metabolites	ko00500	Starch and sucrose metabolism
24	MQM20390.1	Common elements in TCS1-v-TCS2 TCS1-v-TCS3	MQM20390.1	Taro_053408	quadrant6	DPEP			ko01100	Metabolic pathways	ko01110	Biosynthesis of secondary metabolites	ko00500	Starch and sucrose metabolism
25	MQL81801.1	Common elements in TCS1-v-TCS2 TCS1-v-TCS3	MQL81801.1	Taro_014252	quadrant6	SPS2			ko01100	Metabolic pathways	ko01110	Biosynthesis of secondary metabolites	ko00500	Starch and sucrose metabolism
26	MQL90766.1	Common elements in TCS1-v-TCS2 TCS1-v-TCS3	MQL90766.1	Taro_023367	quadrant6	AMY3			ko01100	Metabolic pathways	ko01110	Biosynthesis of secondary metabolites	ko00500	Starch and sucrose metabolism
27	MQM16391.1	Common elements in TCS1-v-TCS2 TCS1-v-TCS3	MQM16391.1	Taro_049348	quadrant6	SPS1			ko01100	Metabolic pathways	ko01110	Biosynthesis of secondary metabolites	ko00500	Starch and sucrose metabolism
28	MQM11965.1	Common elements in TCS1-v-TCS2 TCS1-v-TCS3	MQM11965.1	Taro_044877	quadrant6	ISA1	isoamylase		ko01100	Metabolic pathways	ko01110	Biosynthesis of secondary metabolites	ko00500	Starch and sucrose metabolism
29	MQL84426.1	Common elements in TCS1-v-TCS2 TCS1-v-TCS3	MQL84426.1	Taro_016941	quadrant6	ISA2	isoamylase		ko01100	Metabolic pathways	ko01110	Biosynthesis of secondary metabolites	ko00500	Starch and sucrose metabolism
30	MQL91517.1	Common elements in TCS1-v-TCS2 TCS1-v-TCS3	MQL91517.1	Taro_024129	quadrant6	SS2	amylosynthetase	http://pse.agriculturejournals.cz/artkey/pse-201708-0001_biosynthesis-of-waxy-starch-a-review.php	ko01100	Metabolic pathways	ko01110	Biosynthesis of secondary metabolites	ko00500	Starch and sucrose metabolism
31	MQM19982.1	Common elements in TCS1-v-TCS2 TCS1-v-TCS3	MQM19982.1	Taro_052995	quadrant6	SSIIIA	amylosynthetase		ko01100	Metabolic pathways	ko01110	Biosynthesis of secondary metabolites	ko00500	Starch and sucrose metabolism
32	MQL94314.1	Common elements in TCS1-v-TCS2 TCS1-v-TCS3	MQL94314.1	Taro_026965	quadrant6	DPE2			ko01100	Metabolic pathways	ko01110	Biosynthesis of secondary metabolites	ko00500	Starch and sucrose metabolism
33	MQL94315.1	Common elements in TCS1-v-TCS2 TCS1-v-TCS3	MQL94315.1	Taro_026964	quadrant6	DPE2			ko01100	Metabolic pathways	ko01110	Biosynthesis of secondary metabolites	ko00500	Starch and sucrose metabolism
34	MQL74082.1	Common elements in TCS1-v-TCS2 TCS1-v-TCS3	MQL74082.1	Taro_006437	quadrant6	ISA3	isoamylase		ko01100	Metabolic pathways	ko01110	Biosynthesis of secondary metabolites	ko00500	Starch and sucrose metabolism
35	MQM16915.1	Common elements in TCS1-v-TCS2 TCS1-v-TCS3	MQM16915.1	Taro_049878	quadrant8	BGLU44			ko01100	Metabolic pathways	ko01110	Biosynthesis of secondary metabolites	ko00500	Starch and sucrose metabolism	ko00999	Biosynthesis of various plant secondary metabolites	ko00460	Cyanoamino acid metabolism
36	MQM00137.1	Common elements in TCS1-v-TCS2 TCS1-v-TCS3	MQM00137.1	Taro_032849	quadrant8	CIN3			ko01100	Metabolic pathways	ko01110	Biosynthesis of secondary metabolites	ko00500	Starch and sucrose metabolism	ko00052	Galactose metabolism
37	MQL83411.1	Common elements in TCS1-v-TCS2 TCS1-v-TCS3	MQL83411.1	Taro_015904	quadrant8	SPS4			ko01100	Metabolic pathways	ko01110	Biosynthesis of secondary metabolites	ko00500	Starch and sucrose metabolism
38	MQL94970.1	Common elements in TCS1-v-TCS3 TCS2-v-TCS3	MQL94970.1	Taro_027634	quadrant6	SUS4	sucrose synthetase	https://www.sciencedirect.com/science/article/pii/S1674205214601921?via%3Dihub	ko01100	Metabolic pathways	ko01110	Biosynthesis of secondary metabolites	ko00500	Starch and sucrose metabolism
39	MQL94971.1	Common elements in TCS1-v-TCS3 TCS2-v-TCS3	MQL94971.1	Taro_027635	quadrant6	SUS4	sucrose synthetase	https://www.sciencedirect.com/science/article/pii/S1674205214601921?via%3Dihub	ko01100	Metabolic pathways	ko01110	Biosynthesis of secondary metabolites	ko00500	Starch and sucrose metabolism
40	MQM00828.1	Common elements in TCS1-v-TCS3 TCS2-v-TCS3	MQM00828.1	Taro_033567	quadrant8	SUS7	sucrose synthetase		ko01100	Metabolic pathways	ko01110	Biosynthesis of secondary metabolites	ko00500	Starch and sucrose metabolism
41	MQL94059.1	Common elements in TCS1-v-TCS3 TCS2-v-TCS3	MQL94059.1	Taro_026708	quadrant8	Os10g0521000			ko01100	Metabolic pathways	ko01110	Biosynthesis of secondary metabolites	ko00500	Starch and sucrose metabolism
42	MQL79864.1	Common elements in TCS1-v-TCS3 TCS2-v-TCS3	MQL79864.1	Taro_012316	quadrant8	TPS9			ko01100	Metabolic pathways	ko01110	Biosynthesis of secondary metabolites	ko00500	Starch and sucrose metabolism
43	MQL81968.1	Common elements in TCS1-vs-TCS TCS1-vs-TCS TCS28-vs-TCS	MQL81968.1	Taro_014433	quadrant8	HXK1			ko01100	Metabolic pathways	ko01110	Biosynthesis of secondary metabolites	ko01200	Carbon metabolism	ko00010	Glycolysis		Gluconeogenesis	ko00500	Starch and sucrose metabolism	ko00520	Amino sugar and nucleotide sugar metabolism	ko00051	Fructose and mannose metabolism	ko00052	Galactose metabolism	ko00524	Neomycin, kanamycin and gentamicin biosynthesis
44	MQL70292.1	Elements only in TCS2-v-TCS3	MQL70292.1	Taro_002585	quadrant3	HXK3			ko01100	Metabolic pathways	ko01110	Biosynthesis of secondary metabolites	ko01200	Carbon metabolism	ko00010	Glycolysis		Gluconeogenesis	ko00500	Starch and sucrose metabolism	ko00520	Amino sugar and nucleotide sugar metabolism	ko00051	Fructose and mannose metabolism	ko00052	Galactose metabolism	ko00524	Neomycin, kanamycin and gentamicin biosynthesis
45	MQM15106.1	Common elements in TCS1-v-TCS2 TCS1-v-TCS3	MQM15106.1	Taro_048044	quadrant6	PGI1			ko01100	Metabolic pathways	ko01110	Biosynthesis of secondary metabolites	ko01200	Carbon metabolism	ko00010	Glycolysis		Gluconeogenesis	ko00500	Starch and sucrose metabolism	ko00520	Amino sugar and nucleotide sugar metabolism	ko00030	Pentose phosphate pathway
46	MQL84866.1	Common elements in TCS1-v-TCS2 TCS1-v-TCS3	MQL84866.1	Taro_017382	quadrant6	PGI1			ko01100	Metabolic pathways	ko01110	Biosynthesis of secondary metabolites	ko01200	Carbon metabolism	ko00010	Glycolysis		Gluconeogenesis	ko00500	Starch and sucrose metabolism	ko00520	Amino sugar and nucleotide sugar metabolism	ko00030	Pentose phosphate pathway
47	MQL76421.1	Common elements in TCS1-v-TCS2 TCS1-v-TCS3	MQL76421.1	Taro_008806	quadrant6	HXK4			ko01100	Metabolic pathways	ko01110	Biosynthesis of secondary metabolites	ko01200	Carbon metabolism	ko00010	Glycolysis		Gluconeogenesis	ko00500	Starch and sucrose metabolism	ko00520	Amino sugar and nucleotide sugar metabolism	ko00051	Fructose and mannose metabolism	ko00052	Galactose metabolism	ko00524			Neomycin, kanamycin and gentamicin biosynthesis
48	MQM14652.1	Common elements in TCS1-v-TCS2 TCS1-v-TCS3	MQM14652.1	Taro_047588	quadrant3	PGMP			ko01100	Metabolic pathways	ko01110	Biosynthesis of secondary metabolites	ko00010	Glycolysis				Starch and sucrose metabolism	ko00520	Amino sugar and nucleotide sugar metabolism	ko00230	Purine metabolism	ko00030	Pentose phosphate pathway	ko00052	Galactose metabolism
49	MQM13216.1	Common elements in TCS1-v-TCS2 TCS1-v-TCS3	MQM13216.1	Taro_046140	quadrant6	PGM1			ko01100	Metabolic pathways	ko01110	Biosynthesis of secondary metabolites	ko00010	Glycolysis				Starch and sucrose metabolism	ko00520	Amino sugar and nucleotide sugar metabolism	ko00230	Purine metabolism	ko00030	Pentose phosphate pathway	ko00052	Galactose metabolism
50	MQL94857.1	Common elements in TCS1-v-TCS2 TCS1-v-TCS3	MQL94857.1	Taro_027521	quadrant8	CYP86A1			ko00071	Fatty acid degradation	ko00073	Cutin, suberine and wax biosynthesis
51	MQL87305.1	Elements only in TCS1-v-TCS2	MQL87305.1	Taro_019841	quadrant6	PPA4			ko00190	Oxidative phosphorylation
52	MQM06985.1	Elements only in TCS1-v-TCS3	MQM06985.1	Taro_039816	quadrant6	PPA6			ko00190	Oxidative phosphorylation
53	MQM18169.1	Common elements in TCS1-v-TCS2 TCS1-v-TCS3	MQM18169.1	Taro_051152	quadrant6	ENGASE2			ko00511	Other glycan degradation
54	MQM12529.1	Common elements in TCS1-v-TCS2 TCS1-v-TCS3	MQM12529.1	Taro_045449	quadrant6	FUC1			ko00511	Other glycan degradation
55	MQL80703.1	Common elements in TCS1-v-TCS3 TCS2-v-TCS3	MQL80703.1	Taro_013156	quadrant6	SPY			ko00514	Other types of O-glycan biosynthesis
56	MQM06907.1	Elements only in TCS1-v-TCS2	MQM06907.1	Taro_039739	quadrant8	GDPD1			ko00564	Glycerophospholipid metabolism
57	MQM07128.1	Elements only in TCS1-v-TCS3	MQM07128.1	Taro_039965	quadrant8	GDPD6			ko00564	Glycerophospholipid metabolism
58	MQM17272.1	Elements only in TCS2-v-TCS3	MQM17272.1	Taro_050241	quadrant6	LOX1.5			ko00591	Linoleic acid metabolism
59	MQL90699.1	Common elements in TCS1-v-TCS2 TCS1-v-TCS3	MQL90699.1	Taro_023291	quadrant8	--			ko00600	Sphingolipid metabolism
60	MQM06244.1	Common elements in TCS1-v-TCS3 TCS2-v-TCS3	MQM06244.1	Taro_039067	quadrant8	--			ko00600	Sphingolipid metabolism
61	MQL90687.1	Common elements in TCS1-v-TCS3 TCS2-v-TCS3	MQL90687.1	Taro_023287	quadrant8	--			ko00600	Sphingolipid metabolism
62	MQL92398.1	Elements only in TCS1-v-TCS3	MQL92398.1	Taro_025017	quadrant6	PPOX1			ko00750	Vitamin B6 metabolism
63	MQL81011.1	Common elements in TCS1-vs-TCS TCS1-vs-TCS TCS20-vs-TCS	MQL81011.1	Taro_013456	quadrant6	GGH2	γ- gamma-glutamyl hydrolase（GGH;EC 3.4.19.9）	https://onlinelibrary.wiley.com/doi/10.1111/j.1365-313X.2010.04330.x	ko00790	Folate biosynthesis
64	MQM13732.1	Common elements in TCS1-vs-TCS TCS1-vs-TCS TCS27-vs-TCS	MQM13732.1	Taro_046659	quadrant8	EMB2369			ko00970	Aminoacyl-tRNA biosynthesis
65	MQL95353.1	Elements only in TCS1-v-TCS3	MQL95353.1	Taro_028016	quadrant6	At4g33760			ko00970	Aminoacyl-tRNA biosynthesis
66	MQL74618.1	Common elements in TCS1-v-TCS2 TCS1-v-TCS3	MQL74618.1	Taro_006964	quadrant6	EMB2247			ko00970	Aminoacyl-tRNA biosynthesis
67	MQL99368.1	Common elements in TCS1-v-TCS2 TCS1-v-TCS3	MQL99368.1	Taro_032091	quadrant6	OVA7			ko00970	Aminoacyl-tRNA biosynthesis
68	MQL90342.1	Common elements in TCS1-vs-TCS TCS1-vs-TCS TCS3-vs-TCS	MQL90342.1	Taro_022915	quadrant3	At1g67280			ko01100	Metabolic pathways	ko00620	Pyruvate metabolism
69	MQL83371.1	Common elements in TCS1-vs-TCS TCS1-vs-TCS TCS4-vs-TCS	MQL83371.1	Taro_015864	quadrant3	VTE1			ko01100	Metabolic pathways	ko01110	Biosynthesis of secondary metabolites	ko00130	Ubiquinone and other terpenoid-quinone biosynthesis
70	MQL73633.1	Common elements in TCS1-vs-TCS TCS1-vs-TCS TCS5-vs-TCS	MQL73633.1	Taro_005980	quadrant3	EP3			ko01100	Metabolic pathways	ko00520	Amino sugar and nucleotide sugar metabolism
71	MQL89175.1	Common elements in TCS1-vs-TCS TCS1-vs-TCS TCS6-vs-TCS	MQL89175.1	Taro_021745	quadrant3	CHIT3			ko01100	Metabolic pathways	ko00520	Amino sugar and nucleotide sugar metabolism
72	MQM19430.1	Common elements in TCS1-vs-TCS TCS1-vs-TCS TCS7-vs-TCS	MQM19430.1	Taro_052434	quadrant3	poxN1			ko01100	Metabolic pathways	ko01110	Biosynthesis of secondary metabolites	ko00940	Phenylpropanoid biosynthesis
73	MQL95757.1	Common elements in TCS1-vs-TCS TCS1-vs-TCS TCS10-vs-TCS	MQL95757.1	Taro_028438	quadrant6	SHM4			ko01100	Metabolic pathways	ko01110	Biosynthesis of secondary metabolites	ko01200	Carbon metabolism	ko01230	Biosynthesis of amino acids	ko00630	Glyoxylate and dicarboxylate metabolism	ko00260	Glycine, serine and threonine metabolism	ko00460	Cyanoamino acid metabolism	ko00670	One carbon pool by folate
74	MQM16281.1	Common elements in TCS1-vs-TCS TCS1-vs-TCS TCS11-vs-TCS	MQM16281.1	Taro_049239	quadrant6	SQD1			ko01100	Metabolic pathways	ko00520	Amino sugar and nucleotide sugar metabolism	ko00561	Glycerolipid metabolism
75	MQM16385.1	Common elements in TCS1-vs-TCS TCS1-vs-TCS TCS13-vs-TCS	MQM16385.1	Taro_049341	quadrant6	Cht5			ko01100	Metabolic pathways	ko00520	Amino sugar and nucleotide sugar metabolism
76	MQL99042.1	Common elements in TCS1-vs-TCS TCS1-vs-TCS TCS14-vs-TCS	MQL99042.1	Taro_031748	quadrant6	PMI2			ko01100	Metabolic pathways	ko01110	Biosynthesis of secondary metabolites	ko00520	Amino sugar and nucleotide sugar metabolism	ko00051	Fructose and mannose metabolism
77	MQL99925.1	Common elements in TCS1-vs-TCS TCS1-vs-TCS TCS16-vs-TCS	MQL99925.1	Taro_032658	quadrant6	OPR1			ko01100	Metabolic pathways	ko01110	Biosynthesis of secondary metabolites	ko00592	alpha-Linolenic acid metabolism
78	MQM12241.1	Common elements in TCS1-vs-TCS TCS1-vs-TCS TCS17-vs-TCS	MQM12241.1	Taro_045152	quadrant6	LPAT1			ko01100	Metabolic pathways	ko01110	Biosynthesis of secondary metabolites	ko00564	Glycerophospholipid metabolism	ko00561	Glycerolipid metabolism
79	MQL75239.1	Common elements in TCS1-vs-TCS TCS1-vs-TCS TCS18-vs-TCS	MQL75239.1	Taro_007622	quadrant6	NDK1			ko01100	Metabolic pathways	ko01110	Biosynthesis of secondary metabolites	ko00230	Purine metabolism	ko04016	MAPK signaling pathway - plant	ko00240	Pyrimidine metabolism
80	MQL93919.1	Common elements in TCS1-vs-TCS TCS1-vs-TCS TCS21-vs-TCS	MQL93919.1	Taro_026570	quadrant6	GAD5			ko01100	Metabolic pathways	ko01110	Biosynthesis of secondary metabolites	ko00250	Alanine, aspartate and glutamate metabolism	ko00410	beta-Alanine metabolism	ko00650	Butanoate metabolism	ko00430	Taurine and hypotaurine metabolism
81	MQL71000.1	Common elements in TCS1-vs-TCS TCS1-vs-TCS TCS22-vs-TCS	MQL71000.1	Taro_003313	quadrant6	GPAT5			ko01100	Metabolic pathways	ko01110	Biosynthesis of secondary metabolites	ko00564	Glycerophospholipid metabolism	ko00561	Glycerolipid metabolism
82	MQM15248.1	Common elements in TCS1-vs-TCS TCS1-vs-TCS TCS23-vs-TCS	MQM15248.1	Taro_048190	quadrant6	GPX1			ko01100	Metabolic pathways	ko00480	Glutathione metabolism	ko00590	Arachidonic acid metabolism
83	MQM08537.1	Common elements in TCS1-vs-TCS TCS1-vs-TCS TCS26-vs-TCS	MQM08537.1	Taro_041397	quadrant6	TAP2			ko01100	Metabolic pathways	ko01110	Biosynthesis of secondary metabolites	ko00380	Tryptophan metabolism
84	MQM19903.1	Common elements in TCS1-vs-TCS TCS1-vs-TCS TCS29-vs-TCS	MQM19903.1	Taro_052916	quadrant8	At5g06060			ko01100	Metabolic pathways	ko01110	Biosynthesis of secondary metabolites	ko00960	Tropane, piperidine and pyridine alkaloid biosynthesis
85	MQL97538.1	Common elements in TCS1-vs-TCS TCS1-vs-TCS TCS31-vs-TCS	MQL97538.1	Taro_030230	quadrant8	ChiC			ko01100	Metabolic pathways	ko00520	Amino sugar and nucleotide sugar metabolism
86	MQM01295.1	Common elements in TCS1-vs-TCS TCS1-vs-TCS TCS33-vs-TCS	MQM01295.1	Taro_034061	quadrant8	APX1			ko01100	Metabolic pathways	ko00480	Glutathione metabolism	ko00053	Ascorbate and aldarate metabolism
87	MQM03617.1	Common elements in TCS1-vs-TCS TCS1-vs-TCS TCS34-vs-TCS	MQM03617.1	Taro_036403	quadrant8	ACO1			ko01100	Metabolic pathways	ko01110	Biosynthesis of secondary metabolites	ko00270	Cysteine and methionine metabolism
88	MQM20810.1	Common elements in TCS1-vs-TCS TCS1-vs-TCS TCS35-vs-TCS	MQM20810.1	Taro_053838	quadrant9	GGT2			ko01100	Metabolic pathways	ko00480	Glutathione metabolism	ko00460	Cyanoamino acid metabolism	ko00430	Taurine and hypotaurine metabolism	ko00590	Arachidonic acid metabolism
89	MQL93072.1	Common elements in TCS1-vs-TCS TCS1-vs-TCS TCS36-vs-TCS	MQL93072.1	Taro_025709	quadrant9	BIOF			ko01100	Metabolic pathways	ko00780	Biotin metabolism
90	MQM11910.1	Common elements in TCS1-vs-TCS TCS1-vs-TCS TCS37-vs-TCS	MQM11910.1	Taro_044818	quadrant9	GAD1			ko01100	Metabolic pathways	ko01110	Biosynthesis of secondary metabolites	ko00250	Alanine, aspartate and glutamate metabolism	ko00410	beta-Alanine metabolism	ko00650	Butanoate metabolism	ko00430	Taurine and hypotaurine metabolism
91	MQM17215.1	Common elements in TCS1-vs-TCS TCS1-vs-TCS TCS39-vs-TCS	MQM17215.1	Taro_050183	quadrant9	EP3			ko01100	Metabolic pathways	ko00520	Amino sugar and nucleotide sugar metabolism
92	MQL79051.1	Elements only in TCS1-v-TCS2	MQL79051.1	Taro_011493	quadrant6	GDH1			ko01100	Metabolic pathways	ko01200	Carbon metabolism	ko00250	Alanine, aspartate and glutamate metabolism	ko00220	Arginine biosynthesis	ko00910	Nitrogen metabolism
93	MQL78245.1	Elements only in TCS1-v-TCS2	MQL78245.1	Taro_010673	quadrant6	At4g26390			ko01100	Metabolic pathways	ko01110	Biosynthesis of secondary metabolites	ko01200	Carbon metabolism	ko01230	Biosynthesis of amino acids	ko00010	Glycolysis		Gluconeogenesis	ko00620	Pyruvate metabolism
94	MQL71034.1	Elements only in TCS1-v-TCS2	MQL71034.1	Taro_003353	quadrant6	OAT			ko01100	Metabolic pathways	ko01110	Biosynthesis of secondary metabolites	ko00330	Arginine and proline metabolism
95	MQL85431.1	Elements only in TCS1-v-TCS2	MQL85431.1	Taro_017934	quadrant6	PSP			ko01100	Metabolic pathways	ko01110	Biosynthesis of secondary metabolites	ko01200	Carbon metabolism	ko01230	Biosynthesis of amino acids	ko00260	Glycine, serine and threonine metabolism
96	MQM01669.1	Elements only in TCS1-v-TCS2	MQM01669.1	Taro_034425	quadrant6	PUR5			ko01100	Metabolic pathways	ko01110	Biosynthesis of secondary metabolites	ko00230	Purine metabolism
97	MQL72385.1	Elements only in TCS1-v-TCS2	MQL72385.1	Taro_004695	quadrant6	PFK3			ko01100	Metabolic pathways	ko01110	Biosynthesis of secondary metabolites	ko01200	Carbon metabolism	ko01230	Biosynthesis of amino acids	ko00010	Glycolysis		Gluconeogenesis	ko03018	RNA degradation	ko00051	Fructose and mannose metabolism	ko00030	Pentose phosphate pathway	ko00052	Galactose metabolism
98	MQM13836.1	Elements only in TCS1-v-TCS2	MQM13836.1	Taro_046762	quadrant6	AGAL3			ko01100	Metabolic pathways	ko00561	Glycerolipid metabolism	ko00052	Galactose metabolism	ko00600	Sphingolipid metabolism	ko00603	Glycosphingolipid biosynthesis - globo and isoglobo series
99	MQM21213.1	Elements only in TCS1-v-TCS2	MQM21213.1	Taro_054247	quadrant6	PFK2			ko01100	Metabolic pathways	ko01110	Biosynthesis of secondary metabolites	ko01200	Carbon metabolism	ko01230	Biosynthesis of amino acids	ko00010	Glycolysis		Gluconeogenesis	ko03018	RNA degradation	ko00051	Fructose and mannose metabolism	ko00030	Pentose phosphate pathway	ko00052	Galactose metabolism
100	MQM01739.1	Elements only in TCS1-v-TCS2	MQM01739.1	Taro_034506	quadrant6	Os12g0290150			ko01100	Metabolic pathways	ko00760	Nicotinate and nicotinamide metabolism
101	MQL73716.1	Elements only in TCS1-v-TCS2	MQL73716.1	Taro_006073	quadrant6	KS1			ko01100	Metabolic pathways	ko01110	Biosynthesis of secondary metabolites	ko00904	Diterpenoid biosynthesis
102	MQM15642.1	Elements only in TCS1-v-TCS2	MQM15642.1	Taro_048592	quadrant6	PDX2			ko01100	Metabolic pathways	ko00750	Vitamin B6 metabolism
103	MQM13696.1	Elements only in TCS1-v-TCS2	MQM13696.1	Taro_046619	quadrant6	HPT1			ko01100	Metabolic pathways	ko01110	Biosynthesis of secondary metabolites	ko00130	Ubiquinone and other terpenoid-quinone biosynthesis
104	MQM11659.1	Elements only in TCS1-v-TCS2	MQM11659.1	Taro_044568	quadrant6	ATS1;2			ko01100	Metabolic pathways	ko00564	Glycerophospholipid metabolism	ko00561	Glycerolipid metabolism
105	MQM16540.1	Elements only in TCS1-v-TCS2	MQM16540.1	Taro_049498	quadrant6	ASE1			ko01100	Metabolic pathways	ko01110	Biosynthesis of secondary metabolites	ko00230	Purine metabolism	ko00250	Alanine, aspartate and glutamate metabolism
106	MQL93082.1	Elements only in TCS1-v-TCS2	MQL93082.1	Taro_025718	quadrant6	FBPban1			ko01100	Metabolic pathways	ko01110	Biosynthesis of secondary metabolites	ko01200	Carbon metabolism	ko00010	Glycolysis		Gluconeogenesis	ko00710	Carbon fixation in photosynthetic organisms	ko00051	Fructose and mannose metabolism	ko00030	Pentose phosphate pathway
107	MQM09946.1	Elements only in TCS1-v-TCS2	MQM09946.1	Taro_042834	quadrant6	PLDBETA1			ko01100	Metabolic pathways	ko01110	Biosynthesis of secondary metabolites	ko04144	Endocytosis	ko00564	Glycerophospholipid metabolism	ko00565	Ether lipid metabolism
108	MQM07621.1	Elements only in TCS1-v-TCS2	MQM07621.1	Taro_040460	quadrant6	NUDT23			ko01100	Metabolic pathways	ko00230	Purine metabolism	ko00740	Riboflavin metabolism
109	MQM11575.1	Elements only in TCS1-v-TCS2	MQM11575.1	Taro_044479	quadrant6	DGD2			ko01100	Metabolic pathways	ko00561	Glycerolipid metabolism
110	MQL68174.1	Elements only in TCS1-v-TCS2	MQL68174.1	Taro_000499	quadrant6	LYSA2			ko01100	Metabolic pathways	ko01110	Biosynthesis of secondary metabolites	ko01230	Biosynthesis of amino acids	ko00300	Lysine biosynthesis	ko00470	D-Amino acid metabolism
111	MQM10957.1	Elements only in TCS1-v-TCS2	MQM10957.1	Taro_043859	quadrant6	At1g17710			ko01100	Metabolic pathways	ko00750	Vitamin B6 metabolism
112	MQL95081.1	Elements only in TCS1-v-TCS2	MQL95081.1	Taro_027749	quadrant6	APK3			ko01100	Metabolic pathways	ko00230	Purine metabolism	ko00920	Sulfur metabolism
113	MQL80019.1	Elements only in TCS1-v-TCS2	MQL80019.1	Taro_012487	quadrant6	ALG10			ko01100	Metabolic pathways	ko00510	N-Glycan biosynthesis
114	MQL74217.1	Elements only in TCS1-v-TCS2	MQL74217.1	Taro_006569	quadrant6	IP5P2			ko01100	Metabolic pathways	ko00562	Inositol phosphate metabolism
115	MQL76831.1	Elements only in TCS1-v-TCS2	MQL76831.1	Taro_009240	quadrant6	IPT2			ko01100	Metabolic pathways	ko01110	Biosynthesis of secondary metabolites	ko00908	Zeatin biosynthesis
116	MQL93780.1	Elements only in TCS1-v-TCS2	MQL93780.1	Taro_026428	quadrant8	G6PD2			ko01100	Metabolic pathways	ko01110	Biosynthesis of secondary metabolites	ko01200	Carbon metabolism	ko00480	Glutathione metabolism	ko00030	Pentose phosphate pathway
117	MQM20950.1	Elements only in TCS1-v-TCS2	MQM20950.1	Taro_053980	quadrant8	Os04g0656100			ko01100	Metabolic pathways	ko00190	Oxidative phosphorylation
118	MQM17903.1	Elements only in TCS1-v-TCS2	MQM17903.1	Taro_050884	quadrant8	GAD			ko01100	Metabolic pathways	ko01110	Biosynthesis of secondary metabolites	ko00250	Alanine, aspartate and glutamate metabolism	ko00410	beta-Alanine metabolism	ko00650	Butanoate metabolism	ko00430	Taurine and hypotaurine metabolism
119	MQM22385.1	Elements only in TCS1-v-TCS2	MQM22385.1	Taro_055437	quadrant8	DMAS1			ko01100	Metabolic pathways	ko01110	Biosynthesis of secondary metabolites	ko00999	Biosynthesis of various plant secondary metabolites
120	MQL82956.1	Elements only in TCS1-v-TCS2	MQL82956.1	Taro_015449	quadrant8	GLPK			ko01100	Metabolic pathways	ko04626	Plant-pathogen interaction	ko00561	Glycerolipid metabolism
121	MQL68948.1	Elements only in TCS1-v-TCS2	MQL68948.1	Taro_001241	quadrant8	OsI_04666			ko01100	Metabolic pathways	ko01212	Fatty acid metabolism	ko00061	Fatty acid biosynthesis	ko01040	Biosynthesis of unsaturated fatty acids
122	MQM19721.1	Elements only in TCS1-v-TCS2	MQM19721.1	Taro_052732	quadrant8	GLN1-1			ko01100	Metabolic pathways	ko01230	Biosynthesis of amino acids	ko00630	Glyoxylate and dicarboxylate metabolism	ko00250	Alanine, aspartate and glutamate metabolism	ko00220	Arginine biosynthesis	ko00910	Nitrogen metabolism
123	MQM03874.1	Elements only in TCS1-v-TCS2	MQM03874.1	Taro_036663	quadrant8	At5g34940			ko01100	Metabolic pathways	ko00531	Glycosaminoglycan degradation
124	MQL99579.1	Elements only in TCS1-v-TCS2	MQL99579.1	Taro_032304	quadrant8	PME40			ko01100	Metabolic pathways	ko00040	Pentose and glucuronate interconversions
125	MQM01413.1	Elements only in TCS1-v-TCS2	MQM01413.1	Taro_034169	quadrant8	fabZ			ko01100	Metabolic pathways	ko01212	Fatty acid metabolism	ko00061	Fatty acid biosynthesis	ko00780	Biotin metabolism
126	MQL80527.1	Elements only in TCS1-v-TCS2	MQL80527.1	Taro_012968	quadrant8	MDAR5			ko01100	Metabolic pathways	ko00053	Ascorbate and aldarate metabolism
127	MQL87279.1	Elements only in TCS1-v-TCS2	MQL87279.1	Taro_019793	quadrant8	PCKA			ko01100	Metabolic pathways	ko01110	Biosynthesis of secondary metabolites	ko01200	Carbon metabolism	ko00010	Glycolysis		Gluconeogenesis	ko00620	Pyruvate metabolism	ko00020	Citrate cycle (TCA cycle)	ko00710	Carbon fixation in photosynthetic organisms
128	MQM16455.1	Elements only in TCS1-v-TCS2	MQM16455.1	Taro_049412	quadrant8	VHA-C			ko01100	Metabolic pathways	ko00190	Oxidative phosphorylation	ko04145	Phagosome
129	MQM20895.1	Elements only in TCS1-v-TCS2	MQM20895.1	Taro_053924	quadrant8	At4g27270			ko01100	Metabolic pathways	ko01110	Biosynthesis of secondary metabolites	ko00130	Ubiquinone and other terpenoid-quinone biosynthesis
130	MQL93784.1	Elements only in TCS1-v-TCS2	MQL93784.1	Taro_026440	quadrant8	At5g24760			ko01100	Metabolic pathways	ko01110	Biosynthesis of secondary metabolites	ko00010	Glycolysis				Pyruvate metabolism	ko00071	Fatty acid degradation	ko00350	Tyrosine metabolism
131	MQM16015.1	Elements only in TCS1-v-TCS2	MQM16015.1	Taro_048969	quadrant8	RPE			ko01100	Metabolic pathways	ko01110	Biosynthesis of secondary metabolites	ko01200	Carbon metabolism	ko01230	Biosynthesis of amino acids	ko00710	Carbon fixation in photosynthetic organisms	ko00030	Pentose phosphate pathway	ko00040			Pentose and glucuronate interconversions
132	MQL75427.1	Elements only in TCS1-v-TCS2	MQL75427.1	Taro_007830	quadrant8	PER52			ko01100	Metabolic pathways	ko01110	Biosynthesis of secondary metabolites	ko00940	Phenylpropanoid biosynthesis
133	MQM15724.1	Elements only in TCS1-v-TCS2	MQM15724.1	Taro_048674	quadrant8	PSAT1			ko01100	Metabolic pathways	ko01110	Biosynthesis of secondary metabolites	ko01200	Carbon metabolism	ko01230	Biosynthesis of amino acids	ko00270	Cysteine and methionine metabolism	ko00260	Glycine, serine and threonine metabolism	ko00750			Vitamin B6 metabolism
134	MQL78121.1	Elements only in TCS1-v-TCS2	MQL78121.1	Taro_010524	quadrant8	CHLN			ko01100	Metabolic pathways	ko01110	Biosynthesis of secondary metabolites	ko00270	Cysteine and methionine metabolism	ko00999	Biosynthesis of various plant secondary metabolites
135	MQM04306.1	Elements only in TCS1-v-TCS2	MQM04306.1	Taro_037098	quadrant8	IGPS			ko01100	Metabolic pathways	ko01110	Biosynthesis of secondary metabolites	ko01230	Biosynthesis of amino acids	ko00400	Phenylalanine, tyrosine and tryptophan biosynthesis
136	MQL93493.1	Elements only in TCS1-v-TCS2	MQL93493.1	Taro_026139	quadrant8	NIR			ko01100	Metabolic pathways	ko00910	Nitrogen metabolism
137	MQL95041.1	Elements only in TCS1-v-TCS2	MQL95041.1	Taro_027705	quadrant8	GSVIVT00023967001			ko01100	Metabolic pathways	ko01110	Biosynthesis of secondary metabolites	ko00940	Phenylpropanoid biosynthesis
138	MQM13738.1	Elements only in TCS1-v-TCS2	MQM13738.1	Taro_046662	quadrant8	PAL			ko01100	Metabolic pathways	ko01110	Biosynthesis of secondary metabolites	ko00940	Phenylpropanoid biosynthesis	ko00360	Phenylalanine metabolism
139	MQM19570.1	Elements only in TCS1-v-TCS2	MQM19570.1	Taro_052576	quadrant8	APT3			ko01100	Metabolic pathways	ko00230	Purine metabolism
140	MQL69128.1	Elements only in TCS1-v-TCS2	MQL69128.1	Taro_001435	quadrant8	--			ko01100	Metabolic pathways	ko00562	Inositol phosphate metabolism
141	MQL72365.1	Elements only in TCS1-v-TCS2	MQL72365.1	Taro_004702	quadrant8	Os06g0561000			ko01100	Metabolic pathways	ko00562	Inositol phosphate metabolism	ko00053	Ascorbate and aldarate metabolism
142	MQL73153.1	Elements only in TCS1-v-TCS2	MQL73153.1	Taro_005489	quadrant8	PER11			ko01100	Metabolic pathways	ko01110	Biosynthesis of secondary metabolites	ko00940	Phenylpropanoid biosynthesis
143	MQL73563.1	Elements only in TCS1-v-TCS2	MQL73563.1	Taro_005909	quadrant8	GPAT6			ko01100	Metabolic pathways	ko01110	Biosynthesis of secondary metabolites	ko00564	Glycerophospholipid metabolism	ko00561	Glycerolipid metabolism
144	MQM01555.1	Elements only in TCS1-v-TCS2	MQM01555.1	Taro_034318	quadrant8	CSE			ko01100	Metabolic pathways	ko01110	Biosynthesis of secondary metabolites	ko00940	Phenylpropanoid biosynthesis
145	MQM14853.1	Elements only in TCS1-v-TCS2	MQM14853.1	Taro_047788	quadrant8	VTE4			ko01100	Metabolic pathways	ko01110	Biosynthesis of secondary metabolites	ko00130	Ubiquinone and other terpenoid-quinone biosynthesis
146	MQM23566.1	Elements only in TCS1-v-TCS2	MQM23566.1	Taro_056632	quadrant9	GSVIVT00037159001			ko01100	Metabolic pathways	ko01110	Biosynthesis of secondary metabolites	ko00940	Phenylpropanoid biosynthesis
147	MQL70214.1	Elements only in TCS1-v-TCS2	MQL70214.1	Taro_002534	quadrant9	PAP4			ko01100	Metabolic pathways	ko00740	Riboflavin metabolism
148	MQM16726.1	Elements only in TCS1-v-TCS2	MQM16726.1	Taro_049687	quadrant9	FDH			ko01100	Metabolic pathways	ko01110	Biosynthesis of secondary metabolites	ko04626	Plant-pathogen interaction	ko00062	Fatty acid elongation
149	MQM15171.1	Elements only in TCS1-v-TCS3	MQM15171.1	Taro_048114	quadrant3	ACO2			ko01100	Metabolic pathways	ko01110	Biosynthesis of secondary metabolites	ko01200	Carbon metabolism	ko01230	Biosynthesis of amino acids	ko00630	Glyoxylate and dicarboxylate metabolism	ko00020	Citrate cycle (TCA cycle)	ko01210			2-Oxocarboxylic acid metabolism
150	MQM20457.1	Elements only in TCS1-v-TCS3	MQM20457.1	Taro_053476	quadrant3	GATA			ko01100	Metabolic pathways	ko00970	Aminoacyl-tRNA biosynthesis
151	MQL89669.1	Elements only in TCS1-v-TCS3	MQL89669.1	Taro_022249	quadrant6	LTA2			ko01100	Metabolic pathways	ko01110	Biosynthesis of secondary metabolites	ko01200	Carbon metabolism	ko00010	Glycolysis		Gluconeogenesis	ko00620	Pyruvate metabolism	ko00020	Citrate cycle (TCA cycle)
152	MQM01575.1	Elements only in TCS1-v-TCS3	MQM01575.1	Taro_034333	quadrant6	SHM3			ko01100	Metabolic pathways	ko01110	Biosynthesis of secondary metabolites	ko01200	Carbon metabolism	ko01230	Biosynthesis of amino acids	ko00630	Glyoxylate and dicarboxylate metabolism	ko00260	Glycine, serine and threonine metabolism	ko00460			Cyanoamino acid metabolism	ko00670	One carbon pool by folate
153	MQL76625.1	Elements only in TCS1-v-TCS3	MQL76625.1	Taro_009007	quadrant6	Acy1			ko01100	Metabolic pathways	ko01110	Biosynthesis of secondary metabolites	ko01230	Biosynthesis of amino acids	ko01210	2-Oxocarboxylic acid metabolism	ko00220	Arginine biosynthesis
154	MQL90057.1	Elements only in TCS1-v-TCS3	MQL90057.1	Taro_022642	quadrant6	AGD2			ko01100	Metabolic pathways	ko01110	Biosynthesis of secondary metabolites	ko01230	Biosynthesis of amino acids	ko00300	Lysine biosynthesis
155	MQL84041.1	Elements only in TCS1-v-TCS3	MQL84041.1	Taro_016528	quadrant6	CLKR27			ko01100	Metabolic pathways	ko01110	Biosynthesis of secondary metabolites	ko01212	Fatty acid metabolism	ko00061	Fatty acid biosynthesis	ko00780	Biotin metabolism
156	MQM15233.1	Elements only in TCS1-v-TCS3	MQM15233.1	Taro_048175	quadrant6	At4g24830			ko01100	Metabolic pathways	ko01110	Biosynthesis of secondary metabolites	ko01230	Biosynthesis of amino acids	ko00250	Alanine, aspartate and glutamate metabolism	ko00220	Arginine biosynthesis
157	MQL87700.1	Elements only in TCS1-v-TCS3	MQL87700.1	Taro_020244	quadrant6	At5g10920			ko01100	Metabolic pathways	ko01110	Biosynthesis of secondary metabolites	ko01230	Biosynthesis of amino acids	ko00250	Alanine, aspartate and glutamate metabolism	ko00220	Arginine biosynthesis
158	MQL83392.1	Elements only in TCS1-v-TCS3	MQL83392.1	Taro_015890	quadrant6	CARB			ko01100	Metabolic pathways	ko00240	Pyrimidine metabolism	ko00250	Alanine, aspartate and glutamate metabolism
159	MQL81266.1	Elements only in TCS1-v-TCS3	MQL81266.1	Taro_013725	quadrant6	DHAD			ko01100	Metabolic pathways	ko01110	Biosynthesis of secondary metabolites	ko01230	Biosynthesis of amino acids	ko01210	2-Oxocarboxylic acid metabolism	ko00770	Pantothenate and CoA biosynthesis	ko00290	Valine, leucine and isoleucine biosynthesis
160	MQM23639.1	Elements only in TCS1-v-TCS3	MQM23639.1	Taro_056706	quadrant6	PER12			ko01100	Metabolic pathways	ko01110	Biosynthesis of secondary metabolites	ko00940	Phenylpropanoid biosynthesis
161	MQL74616.1	Elements only in TCS1-v-TCS3	MQL74616.1	Taro_006962	quadrant6	DAPB2			ko01100	Metabolic pathways	ko01110	Biosynthesis of secondary metabolites	ko01230	Biosynthesis of amino acids	ko00300	Lysine biosynthesis	ko00261	Monobactam biosynthesis
162	MQL86375.1	Elements only in TCS1-v-TCS3	MQL86375.1	Taro_018916	quadrant6	GPX6			ko01100	Metabolic pathways	ko00480	Glutathione metabolism	ko00590	Arachidonic acid metabolism
163	MQM02760.1	Elements only in TCS1-v-TCS3	MQM02760.1	Taro_035532	quadrant6	--			ko01100	Metabolic pathways	ko00350	Tyrosine metabolism	ko00360	Phenylalanine metabolism
164	MQM11755.1	Elements only in TCS1-v-TCS3	MQM11755.1	Taro_044666	quadrant6	SPDSYN			ko01100	Metabolic pathways	ko00270	Cysteine and methionine metabolism	ko00480	Glutathione metabolism	ko00330	Arginine and proline metabolism
165	MQL72601.1	Elements only in TCS1-v-TCS3	MQL72601.1	Taro_004929	quadrant6	FDH1			ko01100	Metabolic pathways	ko01200	Carbon metabolism	ko00630	Glyoxylate and dicarboxylate metabolism
166	MQL94647.1	Elements only in TCS1-v-TCS3	MQL94647.1	Taro_027303	quadrant6	gmppA			ko01100	Metabolic pathways	ko01110	Biosynthesis of secondary metabolites	ko00520	Amino sugar and nucleotide sugar metabolism	ko00051	Fructose and mannose metabolism
167	MQM02247.1	Elements only in TCS1-v-TCS3	MQM02247.1	Taro_035008	quadrant6	OXP1			ko01100	Metabolic pathways	ko00480	Glutathione metabolism
168	MQL85910.1	Elements only in TCS1-v-TCS3	MQL85910.1	Taro_018436	quadrant6	--			ko01100	Metabolic pathways	ko00350	Tyrosine metabolism	ko00360	Phenylalanine metabolism
169	MQM04086.1	Elements only in TCS1-v-TCS3	MQM04086.1	Taro_036879	quadrant6	OsI_031067			ko01100	Metabolic pathways	ko01110	Biosynthesis of secondary metabolites	ko01200	Carbon metabolism	ko00030	Pentose phosphate pathway
170	MQM02578.1	Elements only in TCS1-v-TCS3	MQM02578.1	Taro_035346	quadrant6	At3g47520			ko01100	Metabolic pathways	ko01110	Biosynthesis of secondary metabolites	ko01200	Carbon metabolism	ko00620	Pyruvate metabolism	ko00270	Cysteine and methionine metabolism	ko00630	Glyoxylate and dicarboxylate metabolism	ko00020			Citrate cycle (TCA cycle)	ko00710	Carbon fixation in photosynthetic organisms
171	MQL80184.1	Elements only in TCS1-v-TCS3	MQL80184.1	Taro_012633	quadrant6	Os08g0327400			ko01100	Metabolic pathways	ko01110	Biosynthesis of secondary metabolites	ko01212	Fatty acid metabolism	ko00061	Fatty acid biosynthesis	ko00780	Biotin metabolism
172	MQM01296.1	Elements only in TCS1-v-TCS3	MQM01296.1	Taro_034060	quadrant6	APX2			ko01100	Metabolic pathways	ko00480	Glutathione metabolism	ko00053	Ascorbate and aldarate metabolism
173	MQL78391.1	Elements only in TCS1-v-TCS3	MQL78391.1	Taro_010804	quadrant6	VHA-E1			ko01100	Metabolic pathways	ko00190	Oxidative phosphorylation	ko04145	Phagosome
174	MQL92945.1	Elements only in TCS1-v-TCS3	MQL92945.1	Taro_025582	quadrant6	IIL1			ko01100	Metabolic pathways	ko01110	Biosynthesis of secondary metabolites	ko01230	Biosynthesis of amino acids	ko01210	2-Oxocarboxylic acid metabolism	ko00290	Valine, leucine and isoleucine biosynthesis	ko00660	C5-Branched dibasic acid metabolism	ko00966			Glucosinolate biosynthesis
175	MQL77635.1	Elements only in TCS1-v-TCS3	MQL77635.1	Taro_010042	quadrant6	LPD2			ko01100	Metabolic pathways	ko01110	Biosynthesis of secondary metabolites	ko01200	Carbon metabolism	ko00010	Glycolysis		Gluconeogenesis	ko00620	Pyruvate metabolism	ko00630	Glyoxylate and dicarboxylate metabolism	ko00020	Citrate cycle (TCA cycle)	ko00260	Glycine, serine and threonine metabolism	ko00280	Valine, leucine and isoleucine degradation	ko00380	Tryptophan metabolism	ko00640	Propanoate metabolism	ko00310	Lysine degradation
176	MQL91633.1	Elements only in TCS1-v-TCS3	MQL91633.1	Taro_024239	quadrant6	GDCSH			ko01100	Metabolic pathways	ko01110	Biosynthesis of secondary metabolites	ko01200	Carbon metabolism	ko00630	Glyoxylate and dicarboxylate metabolism	ko00260	Glycine, serine and threonine metabolism
177	MQL89456.1	Elements only in TCS1-v-TCS3	MQL89456.1	Taro_022031	quadrant6	HEMC			ko01100	Metabolic pathways	ko01110	Biosynthesis of secondary metabolites	ko00860	Porphyrin metabolism
178	MQM01680.1	Elements only in TCS1-v-TCS3	MQM01680.1	Taro_034438	quadrant6	At1g80170			ko01100	Metabolic pathways	ko00040	Pentose and glucuronate interconversions
179	MQM07386.1	Elements only in TCS1-v-TCS3	MQM07386.1	Taro_040226	quadrant6	PANC			ko01100	Metabolic pathways	ko01110	Biosynthesis of secondary metabolites	ko00410	beta-Alanine metabolism	ko00770	Pantothenate and CoA biosynthesis
180	MQL94692.1	Elements only in TCS1-v-TCS3	MQL94692.1	Taro_027350	quadrant6	PGDH1			ko01100	Metabolic pathways	ko01110	Biosynthesis of secondary metabolites	ko01200	Carbon metabolism	ko01230	Biosynthesis of amino acids	ko00270	Cysteine and methionine metabolism	ko00260	Glycine, serine and threonine metabolism
181	MQM12830.1	Elements only in TCS1-v-TCS3	MQM12830.1	Taro_045749	quadrant6	IGPS			ko01100	Metabolic pathways	ko01110	Biosynthesis of secondary metabolites	ko01230	Biosynthesis of amino acids	ko00400	Phenylalanine, tyrosine and tryptophan biosynthesis
182	MQL95554.1	Elements only in TCS1-v-TCS3	MQL95554.1	Taro_028215	quadrant6	HISN3			ko01100	Metabolic pathways	ko01110	Biosynthesis of secondary metabolites	ko01230	Biosynthesis of amino acids	ko00340	Histidine metabolism
183	MQM09394.1	Elements only in TCS1-v-TCS3	MQM09394.1	Taro_042266	quadrant6	GLX2-1			ko01100	Metabolic pathways	ko00620	Pyruvate metabolism
184	MQL90997.1	Elements only in TCS1-v-TCS3	MQL90997.1	Taro_023609	quadrant6	ZSD1			ko01100	Metabolic pathways	ko01110	Biosynthesis of secondary metabolites	ko00906	Carotenoid biosynthesis
185	MQL86333.1	Elements only in TCS1-v-TCS3	MQL86333.1	Taro_018862	quadrant6	ALDH5F1			ko01100	Metabolic pathways	ko00250	Alanine, aspartate and glutamate metabolism	ko00650	Butanoate metabolism
186	MQL83474.1	Elements only in TCS1-v-TCS3	MQL83474.1	Taro_015981	quadrant6	fabD			ko01100	Metabolic pathways	ko01110	Biosynthesis of secondary metabolites	ko01212	Fatty acid metabolism	ko00061	Fatty acid biosynthesis
187	MQM00384.1	Elements only in TCS1-v-TCS3	MQM00384.1	Taro_033114	quadrant6	OVA1			ko01100	Metabolic pathways	ko00970	Aminoacyl-tRNA biosynthesis	ko00450	Selenocompound metabolism
188	MQL88827.1	Elements only in TCS1-v-TCS3	MQL88827.1	Taro_021399	quadrant6	COQ3			ko01100	Metabolic pathways	ko01110	Biosynthesis of secondary metabolites	ko00130	Ubiquinone and other terpenoid-quinone biosynthesis
189	MQL71159.1	Elements only in TCS1-v-TCS3	MQL71159.1	Taro_003434	quadrant6	Os08g0109300			ko01100	Metabolic pathways	ko01110	Biosynthesis of secondary metabolites	ko00230	Purine metabolism	ko00730	Thiamine metabolism
190	MQM06601.1	Elements only in TCS1-v-TCS3	MQM06601.1	Taro_039429	quadrant6	GALUR			ko01100	Metabolic pathways	ko01110	Biosynthesis of secondary metabolites	ko00010	Glycolysis				Pyruvate metabolism	ko00053	Ascorbate and aldarate metabolism	ko00561	Glycerolipid metabolism	ko00040	Pentose and glucuronate interconversions
191	MQL94568.1	Elements only in TCS1-v-TCS3	MQL94568.1	Taro_027224	quadrant6	KDSB			ko01100	Metabolic pathways
192	MQM17098.1	Elements only in TCS1-v-TCS3	MQM17098.1	Taro_050068	quadrant6	Os03g0617900			ko01100	Metabolic pathways	ko01110	Biosynthesis of secondary metabolites	ko01230	Biosynthesis of amino acids	ko01210	2-Oxocarboxylic acid metabolism	ko00220	Arginine biosynthesis
193	MQM07244.1	Elements only in TCS1-v-TCS3	MQM07244.1	Taro_040082	quadrant6	UGE-1			ko01100	Metabolic pathways	ko00520	Amino sugar and nucleotide sugar metabolism	ko00052	Galactose metabolism
194	MQM17585.1	Elements only in TCS1-v-TCS3	MQM17585.1	Taro_050558	quadrant6	GLDH1			ko01100	Metabolic pathways	ko01110	Biosynthesis of secondary metabolites	ko00053	Ascorbate and aldarate metabolism
195	MQL74631.1	Elements only in TCS1-v-TCS3	MQL74631.1	Taro_007013	quadrant6	CA2			ko01100	Metabolic pathways	ko01110	Biosynthesis of secondary metabolites	ko00906	Carotenoid biosynthesis
196	MQM04373.1	Elements only in TCS1-v-TCS3	MQM04373.1	Taro_037172	quadrant8	CYN			ko01100	Metabolic pathways	ko00910	Nitrogen metabolism
197	MQM08745.1	Elements only in TCS1-v-TCS3	MQM08745.1	Taro_041599	quadrant8	FBA1			ko01100	Metabolic pathways	ko01110	Biosynthesis of secondary metabolites	ko01200	Carbon metabolism	ko01230	Biosynthesis of amino acids	ko00010	Glycolysis		Gluconeogenesis	ko00710	Carbon fixation in photosynthetic organisms	ko00051	Fructose and mannose metabolism	ko00030	Pentose phosphate pathway
198	MQL83860.1	Elements only in TCS1-v-TCS3	MQL83860.1	Taro_016363	quadrant8	CGS1			ko01100	Metabolic pathways	ko01110	Biosynthesis of secondary metabolites	ko01230	Biosynthesis of amino acids	ko00270	Cysteine and methionine metabolism	ko00920	Sulfur metabolism	ko00450	Selenocompound metabolism
199	MQM08842.1	Elements only in TCS1-v-TCS3	MQM08842.1	Taro_041697	quadrant8	ENO1			ko01100	Metabolic pathways	ko01110	Biosynthesis of secondary metabolites	ko01200	Carbon metabolism	ko01230	Biosynthesis of amino acids	ko00010	Glycolysis		Gluconeogenesis	ko03018	RNA degradation
200	MQM13692.1	Elements only in TCS1-v-TCS3	MQM13692.1	Taro_046615	quadrant8	HEXO1			ko01100	Metabolic pathways	ko00520	Amino sugar and nucleotide sugar metabolism	ko00513	Various types of N-glycan biosynthesis	ko00511	Other glycan degradation	ko00531	Glycosaminoglycan degradation	ko00603	Glycosphingolipid biosynthesis - globo and isoglobo series	ko00604			Glycosphingolipid biosynthesis - ganglio series
201	MQM19899.1	Elements only in TCS1-v-TCS3	MQM19899.1	Taro_052913	quadrant8	MGLL			ko01100	Metabolic pathways	ko01110	Biosynthesis of secondary metabolites	ko00940	Phenylpropanoid biosynthesis
202	MQL76401.1	Elements only in TCS1-v-TCS3	MQL76401.1	Taro_008787	quadrant8	At4g34880			ko01100	Metabolic pathways	ko00330	Arginine and proline metabolism	ko00380	Tryptophan metabolism	ko00360	Phenylalanine metabolism
203	MQL96402.1	Elements only in TCS1-v-TCS3	MQL96402.1	Taro_029076	quadrant8	LOX6			ko01100	Metabolic pathways	ko01110	Biosynthesis of secondary metabolites	ko00592	alpha-Linolenic acid metabolism	ko00591	Linoleic acid metabolism
204	MQL99338.1	Elements only in TCS1-v-TCS3	MQL99338.1	Taro_032062	quadrant8	GSTF8			ko01100	Metabolic pathways	ko00480	Glutathione metabolism
205	MQM07344.1	Elements only in TCS1-v-TCS3	MQM07344.1	Taro_040194	quadrant8	PUR2			ko01100	Metabolic pathways	ko01110	Biosynthesis of secondary metabolites	ko00230	Purine metabolism
206	MQM19478.1	Elements only in TCS1-v-TCS3	MQM19478.1	Taro_052483	quadrant8	At4g26390			ko01100	Metabolic pathways	ko01110	Biosynthesis of secondary metabolites	ko01200	Carbon metabolism	ko01230	Biosynthesis of amino acids	ko00010	Glycolysis		Gluconeogenesis	ko00620	Pyruvate metabolism
207	MQL70687.1	Elements only in TCS1-v-TCS3	MQL70687.1	Taro_003004	quadrant8	APX3			ko01100	Metabolic pathways	ko00480	Glutathione metabolism	ko00053	Ascorbate and aldarate metabolism
208	MQM11203.1	Elements only in TCS1-v-TCS3	MQM11203.1	Taro_044106	quadrant8	XYLA			ko01100	Metabolic pathways	ko00051	Fructose and mannose metabolism	ko00040	Pentose and glucuronate interconversions
209	MQM10447.1	Elements only in TCS1-v-TCS3	MQM10447.1	Taro_043343	quadrant8	COX6A			ko01100	Metabolic pathways	ko00190	Oxidative phosphorylation
210	MQM09113.1	Elements only in TCS1-v-TCS3	MQM09113.1	Taro_041976	quadrant8	DHAR1			ko01100	Metabolic pathways	ko00480	Glutathione metabolism	ko00053	Ascorbate and aldarate metabolism
211	MQM17376.1	Elements only in TCS1-v-TCS3	MQM17376.1	Taro_050351	quadrant8	HSK			ko01100	Metabolic pathways	ko01110	Biosynthesis of secondary metabolites	ko01230	Biosynthesis of amino acids	ko00260	Glycine, serine and threonine metabolism
212	MQM23413.1	Elements only in TCS1-v-TCS3	MQM23413.1	Taro_056477	quadrant8	RBSK			ko01100	Metabolic pathways	ko00030	Pentose phosphate pathway
213	MQL72418.1	Elements only in TCS1-v-TCS3	MQL72418.1	Taro_004758	quadrant8	NAGLU			ko01100	Metabolic pathways	ko00531	Glycosaminoglycan degradation
214	MQL95756.1	Elements only in TCS1-v-TCS3	MQL95756.1	Taro_028439	quadrant8	SAHH			ko01100	Metabolic pathways	ko00270	Cysteine and methionine metabolism
215	MQL99367.1	Elements only in TCS1-v-TCS3	MQL99367.1	Taro_032090	quadrant8	TSC10B			ko01100	Metabolic pathways	ko00600	Sphingolipid metabolism
216	MQM16757.1	Elements only in TCS1-v-TCS3	MQM16757.1	Taro_049714	quadrant8	SAT			ko01100	Metabolic pathways	ko01110	Biosynthesis of secondary metabolites	ko00940	Phenylpropanoid biosynthesis	ko00941	Flavonoid biosynthesis	ko00945	Stilbenoid, diarylheptanoid and gingerol biosynthesis
217	MQL80833.1	Elements only in TCS1-v-TCS3	MQL80833.1	Taro_013294	quadrant8	rib5			ko01100	Metabolic pathways	ko01110	Biosynthesis of secondary metabolites	ko00740	Riboflavin metabolism
218	MQL80131.1	Elements only in TCS1-v-TCS3	MQL80131.1	Taro_012576	quadrant8	BXL4			ko01100	Metabolic pathways	ko00520	Amino sugar and nucleotide sugar metabolism
219	MQL95318.1	Elements only in TCS1-v-TCS3	MQL95318.1	Taro_027981	quadrant8	Os08g0237200			ko01100	Metabolic pathways	ko01110	Biosynthesis of secondary metabolites	ko00520	Amino sugar and nucleotide sugar metabolism	ko00051	Fructose and mannose metabolism
220	MQL90949.1	Elements only in TCS1-v-TCS3	MQL90949.1	Taro_023559	quadrant8	PK			ko01100	Metabolic pathways	ko00750	Vitamin B6 metabolism
221	MQM09125.1	Elements only in TCS1-v-TCS3	MQM09125.1	Taro_041991	quadrant8	GLCAK1			ko01100	Metabolic pathways	ko00520	Amino sugar and nucleotide sugar metabolism	ko00053	Ascorbate and aldarate metabolism	ko00040	Pentose and glucuronate interconversions
222	MQL96842.1	Elements only in TCS1-v-TCS3	MQL96842.1	Taro_029529	quadrant8	At1g74320			ko01100	Metabolic pathways	ko00564	Glycerophospholipid metabolism
223	MQL96269.1	Elements only in TCS1-v-TCS3	MQL96269.1	Taro_028942	quadrant8	CYT1			ko01100	Metabolic pathways	ko01110	Biosynthesis of secondary metabolites	ko00520	Amino sugar and nucleotide sugar metabolism	ko00051	Fructose and mannose metabolism
224	MQM06505.1	Elements only in TCS1-v-TCS3	MQM06505.1	Taro_039334	quadrant8	COX5B-1			ko01100	Metabolic pathways	ko00190	Oxidative phosphorylation
225	MQL71114.1	Elements only in TCS1-v-TCS3	MQL71114.1	Taro_003490	quadrant8	FAD12			ko01100	Metabolic pathways	ko01212	Fatty acid metabolism	ko01040	Biosynthesis of unsaturated fatty acids
226	MQL73851.1	Elements only in TCS1-v-TCS3	MQL73851.1	Taro_006211	quadrant8	PAS2A			ko01100	Metabolic pathways	ko01110	Biosynthesis of secondary metabolites	ko01212	Fatty acid metabolism	ko01040	Biosynthesis of unsaturated fatty acids	ko00062	Fatty acid elongation
227	MQL79213.1	Elements only in TCS1-v-TCS3	MQL79213.1	Taro_011650	quadrant8	CUT1			ko01100	Metabolic pathways	ko01110	Biosynthesis of secondary metabolites	ko04626	Plant-pathogen interaction	ko00062	Fatty acid elongation
228	MQM04211.1	Elements only in TCS1-v-TCS3	MQM04211.1	Taro_037004	quadrant8	PER1			ko01100	Metabolic pathways	ko01110	Biosynthesis of secondary metabolites	ko00940	Phenylpropanoid biosynthesis
229	MQL99636.1	Elements only in TCS1-v-TCS3	MQL99636.1	Taro_032364	quadrant9	--			ko01100	Metabolic pathways	ko01110	Biosynthesis of secondary metabolites	ko00940	Phenylpropanoid biosynthesis
230	MQM15938.1	Elements only in TCS1-v-TCS3	MQM15938.1	Taro_048890	quadrant9	AS1			ko01100	Metabolic pathways	ko01110	Biosynthesis of secondary metabolites	ko00350	Tyrosine metabolism	ko00950	Isoquinoline alkaloid biosynthesis
231	MQM18160.1	Elements only in TCS1-v-TCS3	MQM18160.1	Taro_051144	quadrant9	PRX74			ko01100	Metabolic pathways	ko01110	Biosynthesis of secondary metabolites	ko00940	Phenylpropanoid biosynthesis
232	MQL77046.1	Elements only in TCS2-v-TCS3	MQL77046.1	Taro_009459	quadrant3	CYP74A2			ko01100	Metabolic pathways	ko01110	Biosynthesis of secondary metabolites	ko00592	alpha-Linolenic acid metabolism
233	MQM10924.1	Elements only in TCS2-v-TCS3	MQM10924.1	Taro_043820	quadrant3	PER72			ko01100	Metabolic pathways	ko01110	Biosynthesis of secondary metabolites	ko00940	Phenylpropanoid biosynthesis
234	MQM11119.1	Elements only in TCS2-v-TCS3	MQM11119.1	Taro_044026	quadrant6	APIC			ko01100	Metabolic pathways	ko00480	Glutathione metabolism
235	MQL91204.1	Elements only in TCS2-v-TCS3	MQL91204.1	Taro_023815	quadrant6	HAL3			ko01100	Metabolic pathways	ko00770	Pantothenate and CoA biosynthesis
236	MQM07362.1	Elements only in TCS2-v-TCS3	MQM07362.1	Taro_040197	quadrant6	PER50			ko01100	Metabolic pathways	ko01110	Biosynthesis of secondary metabolites	ko00940	Phenylpropanoid biosynthesis
237	MQL92132.1	Elements only in TCS2-v-TCS3	MQL92132.1	Taro_024755	quadrant6	GSVIVT00023967001			ko01100	Metabolic pathways	ko01110	Biosynthesis of secondary metabolites	ko00940	Phenylpropanoid biosynthesis
238	MQL73128.1	Elements only in TCS2-v-TCS3	MQL73128.1	Taro_005441	quadrant6	At3g07010			ko01100	Metabolic pathways	ko00040	Pentose and glucuronate interconversions
239	MQM07045.1	Elements only in TCS2-v-TCS3	MQM07045.1	Taro_039875	quadrant6	GNT2			ko01100	Metabolic pathways	ko00510	N-Glycan biosynthesis	ko00513	Various types of N-glycan biosynthesis
240	MQL81706.1	Elements only in TCS2-v-TCS3	MQL81706.1	Taro_014157	quadrant6	MGST3			ko01100	Metabolic pathways	ko00480	Glutathione metabolism
241	MQM09316.1	Elements only in TCS2-v-TCS3	MQM09316.1	Taro_042187	quadrant6	PLDDELTA			ko01100	Metabolic pathways	ko01110	Biosynthesis of secondary metabolites	ko04144	Endocytosis	ko00564	Glycerophospholipid metabolism	ko00565	Ether lipid metabolism
242	MQL84825.1	Elements only in TCS2-v-TCS3	MQL84825.1	Taro_017339	quadrant6	At3g53190			ko01100	Metabolic pathways	ko00040	Pentose and glucuronate interconversions
243	MQL90764.1	Elements only in TCS2-v-TCS3	MQL90764.1	Taro_023365	quadrant6	ICS2			ko01100	Metabolic pathways	ko01110	Biosynthesis of secondary metabolites	ko00130	Ubiquinone and other terpenoid-quinone biosynthesis
244	MQL83309.1	Elements only in TCS2-v-TCS3	MQL83309.1	Taro_015787	quadrant8	PURA1			ko01100	Metabolic pathways	ko00230	Purine metabolism	ko00250	Alanine, aspartate and glutamate metabolism
245	MQM17447.1	Elements only in TCS2-v-TCS3	MQM17447.1	Taro_050420	quadrant8	GMD1			ko01100	Metabolic pathways	ko00520	Amino sugar and nucleotide sugar metabolism	ko00051	Fructose and mannose metabolism
246	MQM22586.1	Elements only in TCS2-v-TCS3	MQM22586.1	Taro_055641	quadrant8	PME18			ko01100	Metabolic pathways	ko00040	Pentose and glucuronate interconversions
247	MQL81060.1	Elements only in TCS2-v-TCS3	MQL81060.1	Taro_013518	quadrant8	AMPD			ko01100	Metabolic pathways	ko01110	Biosynthesis of secondary metabolites	ko00230	Purine metabolism
248	MQL74841.1	Elements only in TCS2-v-TCS3	MQL74841.1	Taro_007233	quadrant8	MOCS2			ko01100	Metabolic pathways	ko00790	Folate biosynthesis	ko04122	Sulfur relay system
249	MQM21436.1	Elements only in TCS2-v-TCS3	MQM21436.1	Taro_054476	quadrant8	HSP26-A			ko01100	Metabolic pathways	ko00480	Glutathione metabolism
250	MQL84348.1	Elements only in TCS2-v-TCS3	MQL84348.1	Taro_016852	quadrant8	EMB3004			ko01100	Metabolic pathways	ko01110	Biosynthesis of secondary metabolites	ko01230	Biosynthesis of amino acids	ko00999	Biosynthesis of various plant secondary metabolites	ko00400	Phenylalanine, tyrosine and tryptophan biosynthesis
251	MQL75381.1	Elements only in TCS2-v-TCS3	MQL75381.1	Taro_007753	quadrant8	MODA			ko01100	Metabolic pathways	ko01200	Carbon metabolism	ko00620	Pyruvate metabolism	ko00710	Carbon fixation in photosynthetic organisms
252	MQM07294.1	Elements only in TCS2-v-TCS3	MQM07294.1	Taro_040131	quadrant8	Os12g0234800			ko01100	Metabolic pathways	ko00230	Purine metabolism	ko00220	Arginine biosynthesis
253	MQL69899.1	Elements only in TCS2-v-TCS3	MQL69899.1	Taro_002206	quadrant8	ATPG			ko01100	Metabolic pathways	ko00190	Oxidative phosphorylation	ko00195	Photosynthesis
254	MQM14401.1	Elements only in TCS2-v-TCS3	MQM14401.1	Taro_047331	quadrant8	CHI9			ko01100	Metabolic pathways	ko00520	Amino sugar and nucleotide sugar metabolism	ko04016	MAPK signaling pathway - plant
255	MQM16924.1	Elements only in TCS2-v-TCS3	MQM16924.1	Taro_049887	quadrant8	At4g02290			ko01100	Metabolic pathways	ko00500	Starch and sucrose metabolism
256	MQM17786.1	Elements only in TCS2-v-TCS3	MQM17786.1	Taro_050764	quadrant8	At4g36750			ko01100	Metabolic pathways	ko01110	Biosynthesis of secondary metabolites	ko00130	Ubiquinone and other terpenoid-quinone biosynthesis
257	MQL83297.1	Elements only in TCS2-v-TCS3	MQL83297.1	Taro_015795	quadrant8	GSTU17			ko01100	Metabolic pathways	ko00480	Glutathione metabolism
258	MQL78944.1	Elements only in TCS2-v-TCS3	MQL78944.1	Taro_011364	quadrant8	APS2			ko01100	Metabolic pathways	ko01110	Biosynthesis of secondary metabolites	ko00230	Purine metabolism	ko00920	Sulfur metabolism	ko00450	Selenocompound metabolism	ko00261	Monobactam biosynthesis
259	MQM23542.1	Elements only in TCS2-v-TCS3	MQM23542.1	Taro_056608	quadrant8	TSC10A			ko01100	Metabolic pathways	ko00600	Sphingolipid metabolism
260	MQM12136.1	Elements only in TCS2-v-TCS3	MQM12136.1	Taro_045050	quadrant8	PER3			ko01100	Metabolic pathways	ko01110	Biosynthesis of secondary metabolites	ko00940	Phenylpropanoid biosynthesis
261	MQL89350.1	Elements only in TCS2-v-TCS3	MQL89350.1	Taro_021919	quadrant9	CSLD5			ko01100	Metabolic pathways	ko00520	Amino sugar and nucleotide sugar metabolism
262	MQM19455.1	Elements only in TCS2-v-TCS3	MQM19455.1	Taro_052460	quadrant9	PNC2			ko01100	Metabolic pathways	ko01110	Biosynthesis of secondary metabolites	ko00940	Phenylpropanoid biosynthesis
263	MQM22480.1	Elements only in TCS2-v-TCS3	MQM22480.1	Taro_055533	quadrant9	TPS13			ko01100	Metabolic pathways	ko00909	Sesquiterpenoid and triterpenoid biosynthesis
264	MQL99294.1	Common elements in TCS1-v-TCS2 TCS1-v-TCS3	MQL99294.1	Taro_032011	quadrant3	At1g62810			ko01100	Metabolic pathways	ko01110	Biosynthesis of secondary metabolites	ko00260	Glycine, serine and threonine metabolism	ko00410	beta-Alanine metabolism	ko00350	Tyrosine metabolism	ko00360	Phenylalanine metabolism	ko00960			Tropane, piperidine and pyridine alkaloid biosynthesis	ko00950	Isoquinoline alkaloid biosynthesis
265	MQL73119.1	Common elements in TCS1-v-TCS2 TCS1-v-TCS3	MQL73119.1	Taro_005473	quadrant3	PIP			ko01100	Metabolic pathways	ko00330	Arginine and proline metabolism
266	MQM06276.1	Common elements in TCS1-v-TCS2 TCS1-v-TCS3	MQM06276.1	Taro_039095	quadrant3	RBCS			ko01100	Metabolic pathways	ko01110	Biosynthesis of secondary metabolites	ko01200	Carbon metabolism	ko00630	Glyoxylate and dicarboxylate metabolism	ko00710	Carbon fixation in photosynthetic organisms
267	MQM10758.1	Common elements in TCS1-v-TCS2 TCS1-v-TCS3	MQM10758.1	Taro_043653	quadrant3	ctps			ko01100	Metabolic pathways	ko00240	Pyrimidine metabolism
268	MQM10518.1	Common elements in TCS1-v-TCS2 TCS1-v-TCS3	MQM10518.1	Taro_043415	quadrant3	AAH2			ko01100	Metabolic pathways	ko00230	Purine metabolism
269	MQL90821.1	Common elements in TCS1-v-TCS2 TCS1-v-TCS3	MQL90821.1	Taro_023431	quadrant3	RNR1			ko01100	Metabolic pathways	ko00230	Purine metabolism	ko00480	Glutathione metabolism	ko00240	Pyrimidine metabolism
270	MQL77404.1	Common elements in TCS1-v-TCS2 TCS1-v-TCS3	MQL77404.1	Taro_009802	quadrant3	AMY1.2			ko01100	Metabolic pathways	ko01110	Biosynthesis of secondary metabolites	ko00500	Starch and sucrose metabolism
271	MQM06522.1	Common elements in TCS1-v-TCS2 TCS1-v-TCS3	MQM06522.1	Taro_039344	quadrant6	GSA			ko01100	Metabolic pathways	ko01110	Biosynthesis of secondary metabolites	ko00860	Porphyrin metabolism
272	MQL77478.1	Common elements in TCS1-v-TCS2 TCS1-v-TCS3	MQL77478.1	Taro_009889	quadrant6	Os08g0562700			ko01100	Metabolic pathways	ko00480	Glutathione metabolism
273	MQL78220.1	Common elements in TCS1-v-TCS2 TCS1-v-TCS3	MQL78220.1	Taro_010658	quadrant6	MTK			ko01100	Metabolic pathways	ko00270	Cysteine and methionine metabolism
274	MQM07390.1	Common elements in TCS1-v-TCS2 TCS1-v-TCS3	MQM07390.1	Taro_040225	quadrant6	At1g74260			ko01100	Metabolic pathways	ko01110	Biosynthesis of secondary metabolites	ko00230	Purine metabolism
275	MQM08195.1	Common elements in TCS1-v-TCS2 TCS1-v-TCS3	MQM08195.1	Taro_041051	quadrant6	LKR/SDH			ko01100	Metabolic pathways	ko01110	Biosynthesis of secondary metabolites	ko00310	Lysine degradation
276	MQL97714.1	Common elements in TCS1-v-TCS2 TCS1-v-TCS3	MQL97714.1	Taro_030420	quadrant6	USP			ko01100	Metabolic pathways	ko01110	Biosynthesis of secondary metabolites	ko00520	Amino sugar and nucleotide sugar metabolism	ko00053	Ascorbate and aldarate metabolism	ko00040	Pentose and glucuronate interconversions	ko00052	Galactose metabolism
277	MQL80454.1	Common elements in TCS1-v-TCS2 TCS1-v-TCS3	MQL80454.1	Taro_012907	quadrant6	PFK3			ko01100	Metabolic pathways	ko01110	Biosynthesis of secondary metabolites	ko01200	Carbon metabolism	ko01230	Biosynthesis of amino acids	ko00010	Glycolysis		Gluconeogenesis	ko03018	RNA degradation	ko00051	Fructose and mannose metabolism	ko00030	Pentose phosphate pathway	ko00052	Galactose metabolism
278	MQL78824.1	Common elements in TCS1-v-TCS2 TCS1-v-TCS3	MQL78824.1	Taro_011262	quadrant6	PURKE			ko01100	Metabolic pathways	ko01110	Biosynthesis of secondary metabolites	ko00230	Purine metabolism
279	MQL90268.1	Common elements in TCS1-v-TCS2 TCS1-v-TCS3	MQL90268.1	Taro_022868	quadrant6	Os02g0794700			ko01100	Metabolic pathways	ko00480	Glutathione metabolism
280	MQM21673.1	Common elements in TCS1-v-TCS2 TCS1-v-TCS3	MQM21673.1	Taro_054717	quadrant6	GAPCP1			ko01100	Metabolic pathways	ko01110	Biosynthesis of secondary metabolites	ko01200	Carbon metabolism	ko01230	Biosynthesis of amino acids	ko00010	Glycolysis		Gluconeogenesis	ko00710	Carbon fixation in photosynthetic organisms
281	MQM01499.1	Common elements in TCS1-v-TCS2 TCS1-v-TCS3	MQM01499.1	Taro_034248	quadrant6	EMB2360			ko01100	Metabolic pathways	ko00480	Glutathione metabolism
282	MQM04264.1	Common elements in TCS1-v-TCS2 TCS1-v-TCS3	MQM04264.1	Taro_037070	quadrant6	DJ1D			ko01100	Metabolic pathways	ko00620	Pyruvate metabolism
283	MQM17334.1	Common elements in TCS1-v-TCS2 TCS1-v-TCS3	MQM17334.1	Taro_050303	quadrant6	DHAR2			ko01100	Metabolic pathways	ko00480	Glutathione metabolism	ko00053	Ascorbate and aldarate metabolism
284	MQM06279.1	Common elements in TCS1-v-TCS2 TCS1-v-TCS3	MQM06279.1	Taro_039100	quadrant6	ASP5			ko01100	Metabolic pathways	ko01110	Biosynthesis of secondary metabolites	ko01230	Biosynthesis of amino acids	ko00270	Cysteine and methionine metabolism	ko00250	Alanine, aspartate and glutamate metabolism	ko01210	2-Oxocarboxylic acid metabolism	ko00330			Arginine and proline metabolism	ko00400	Phenylalanine, tyrosine and tryptophan biosynthesis	ko00350	Tyrosine metabolism	ko00220	Arginine biosynthesis	ko00360	Phenylalanine metabolism	ko00960	Tropane, piperidine and pyridine alkaloid biosynthesis	ko00950	Isoquinoline alkaloid biosynthesis
285	MQL81731.1	Common elements in TCS1-v-TCS2 TCS1-v-TCS3	MQL81731.1	Taro_014209	quadrant6	NFS2			ko01100	Metabolic pathways	ko00450	Selenocompound metabolism
286	MQL97709.1	Common elements in TCS1-v-TCS2 TCS1-v-TCS3	MQL97709.1	Taro_030404	quadrant6	At3g47520			ko01100	Metabolic pathways	ko01110	Biosynthesis of secondary metabolites	ko01200	Carbon metabolism	ko00620	Pyruvate metabolism	ko00270	Cysteine and methionine metabolism	ko00630	Glyoxylate and dicarboxylate metabolism	ko00020			Citrate cycle (TCA cycle)	ko00710	Carbon fixation in photosynthetic organisms
287	MQL77883.1	Common elements in TCS1-v-TCS2 TCS1-v-TCS3	MQL77883.1	Taro_010288	quadrant6	tal			ko01100	Metabolic pathways	ko01110	Biosynthesis of secondary metabolites	ko01200	Carbon metabolism	ko01230	Biosynthesis of amino acids	ko00030	Pentose phosphate pathway
288	MQL81202.1	Common elements in TCS1-v-TCS2 TCS1-v-TCS3	MQL81202.1	Taro_013658	quadrant6	purH			ko01100	Metabolic pathways	ko01110	Biosynthesis of secondary metabolites	ko00230	Purine metabolism	ko00670	One carbon pool by folate
289	MQM07736.1	Common elements in TCS1-v-TCS2 TCS1-v-TCS3	MQM07736.1	Taro_040581	quadrant6	At1g67280			ko01100	Metabolic pathways	ko00620	Pyruvate metabolism
290	MQL90191.1	Common elements in TCS1-v-TCS2 TCS1-v-TCS3	MQL90191.1	Taro_022771	quadrant6	GAD4			ko01100	Metabolic pathways	ko01110	Biosynthesis of secondary metabolites	ko00250	Alanine, aspartate and glutamate metabolism	ko00410	beta-Alanine metabolism	ko00650	Butanoate metabolism	ko00430	Taurine and hypotaurine metabolism
291	MQL90695.1	Common elements in TCS1-v-TCS2 TCS1-v-TCS3	MQL90695.1	Taro_023298	quadrant6	PGK1			ko01100	Metabolic pathways	ko01110	Biosynthesis of secondary metabolites	ko01200	Carbon metabolism	ko01230	Biosynthesis of amino acids	ko00010	Glycolysis		Gluconeogenesis	ko00710	Carbon fixation in photosynthetic organisms
292	MQL68826.1	Common elements in TCS1-v-TCS2 TCS1-v-TCS3	MQL68826.1	Taro_001112	quadrant6	CYSK			ko01100	Metabolic pathways	ko01110	Biosynthesis of secondary metabolites	ko01200	Carbon metabolism	ko01230	Biosynthesis of amino acids	ko00270	Cysteine and methionine metabolism	ko00920	Sulfur metabolism
293	MQM18079.1	Common elements in TCS1-v-TCS2 TCS1-v-TCS3	MQM18079.1	Taro_051065	quadrant6	PKP3			ko01100	Metabolic pathways	ko01110	Biosynthesis of secondary metabolites	ko01200	Carbon metabolism	ko01230	Biosynthesis of amino acids	ko00010	Glycolysis		Gluconeogenesis	ko00620	Pyruvate metabolism
294	MQL96230.1	Common elements in TCS1-v-TCS2 TCS1-v-TCS3	MQL96230.1	Taro_028905	quadrant6	CYSC			ko01100	Metabolic pathways	ko01110	Biosynthesis of secondary metabolites	ko01200	Carbon metabolism	ko01230	Biosynthesis of amino acids	ko00270	Cysteine and methionine metabolism	ko00460	Cyanoamino acid metabolism	ko00920			Sulfur metabolism
295	MQM23818.1	Common elements in TCS1-v-TCS2 TCS1-v-TCS3	MQM23818.1	Taro_056888	quadrant6	FBP			ko01100	Metabolic pathways	ko01110	Biosynthesis of secondary metabolites	ko01200	Carbon metabolism	ko00010	Glycolysis		Gluconeogenesis	ko00710	Carbon fixation in photosynthetic organisms	ko00051	Fructose and mannose metabolism	ko00030	Pentose phosphate pathway
296	MQL81464.1	Common elements in TCS1-v-TCS2 TCS1-v-TCS3	MQL81464.1	Taro_013918	quadrant6	CRTISO1			ko01100	Metabolic pathways	ko01110	Biosynthesis of secondary metabolites	ko00906	Carotenoid biosynthesis
297	MQM13734.1	Common elements in TCS1-v-TCS2 TCS1-v-TCS3	MQM13734.1	Taro_046660	quadrant6	ISPE			ko01100	Metabolic pathways	ko01110	Biosynthesis of secondary metabolites	ko00900	Terpenoid backbone biosynthesis
298	MQL97877.1	Common elements in TCS1-v-TCS2 TCS1-v-TCS3	MQL97877.1	Taro_030569	quadrant6	CYP97A3			ko01100	Metabolic pathways	ko01110	Biosynthesis of secondary metabolites	ko00906	Carotenoid biosynthesis
299	MQL78689.1	Common elements in TCS1-v-TCS2 TCS1-v-TCS3	MQL78689.1	Taro_011111	quadrant6	ARSM2			ko01100	Metabolic pathways	ko01110	Biosynthesis of secondary metabolites	ko00130	Ubiquinone and other terpenoid-quinone biosynthesis
300	MQL96234.1	Common elements in TCS1-v-TCS2 TCS1-v-TCS3	MQL96234.1	Taro_028908	quadrant6	PCAS-1			ko01100	Metabolic pathways	ko01110	Biosynthesis of secondary metabolites	ko01200	Carbon metabolism	ko01230	Biosynthesis of amino acids	ko00270	Cysteine and methionine metabolism	ko00460	Cyanoamino acid metabolism	ko00920			Sulfur metabolism
301	MQM10163.1	Common elements in TCS1-v-TCS2 TCS1-v-TCS3	MQM10163.1	Taro_043050	quadrant6	HGO			ko01100	Metabolic pathways	ko00350	Tyrosine metabolism
302	MQL87439.1	Common elements in TCS1-v-TCS2 TCS1-v-TCS3	MQL87439.1	Taro_019979	quadrant6	ENO1			ko01100	Metabolic pathways	ko01110	Biosynthesis of secondary metabolites	ko01200	Carbon metabolism	ko01230	Biosynthesis of amino acids	ko00010	Glycolysis		Gluconeogenesis	ko03018	RNA degradation
303	MQL73566.1	Common elements in TCS1-v-TCS2 TCS1-v-TCS3	MQL73566.1	Taro_005900	quadrant6	HCAR			ko01100	Metabolic pathways	ko01110	Biosynthesis of secondary metabolites	ko00860	Porphyrin metabolism
304	MQL90750.1	Common elements in TCS1-v-TCS2 TCS1-v-TCS3	MQL90750.1	Taro_023352	quadrant6	HMT-2			ko01100	Metabolic pathways	ko01110	Biosynthesis of secondary metabolites	ko00270	Cysteine and methionine metabolism
305	MQL90169.1	Common elements in TCS1-v-TCS2 TCS1-v-TCS3	MQL90169.1	Taro_022749	quadrant6	SQD2			ko01100	Metabolic pathways	ko00561	Glycerolipid metabolism
306	MQM10682.1	Common elements in TCS1-v-TCS2 TCS1-v-TCS3	MQM10682.1	Taro_043580	quadrant6	PDL2			ko01100	Metabolic pathways	ko00790	Folate biosynthesis
307	MQL71830.1	Common elements in TCS1-v-TCS2 TCS1-v-TCS3	MQL71830.1	Taro_004175	quadrant6	PPOX1			ko01100	Metabolic pathways	ko01110	Biosynthesis of secondary metabolites	ko00860	Porphyrin metabolism
308	MQL68944.1	Common elements in TCS1-v-TCS2 TCS1-v-TCS3	MQL68944.1	Taro_001236	quadrant6	ADH1			ko01100	Metabolic pathways	ko01110	Biosynthesis of secondary metabolites	ko00010	Glycolysis				Pyruvate metabolism	ko00071	Fatty acid degradation	ko00592	alpha-Linolenic acid metabolism	ko00350	Tyrosine metabolism
309	MQM04551.1	Common elements in TCS1-v-TCS2 TCS1-v-TCS3	MQM04551.1	Taro_037352	quadrant6	STR1			ko01100	Metabolic pathways	ko00270	Cysteine and methionine metabolism	ko00920	Sulfur metabolism	ko04122	Sulfur relay system
310	MQL83686.1	Common elements in TCS1-v-TCS2 TCS1-v-TCS3	MQL83686.1	Taro_016189	quadrant6	LCY1			ko01100	Metabolic pathways	ko01110	Biosynthesis of secondary metabolites	ko00906	Carotenoid biosynthesis
311	MQL72921.1	Common elements in TCS1-v-TCS2 TCS1-v-TCS3	MQL72921.1	Taro_005273	quadrant6	OsI_025867			ko01100	Metabolic pathways	ko01110	Biosynthesis of secondary metabolites	ko01200	Carbon metabolism	ko00030	Pentose phosphate pathway
312	MQL82854.1	Common elements in TCS1-v-TCS2 TCS1-v-TCS3	MQL82854.1	Taro_015336	quadrant6	Sb01g039230			ko01100	Metabolic pathways	ko01110	Biosynthesis of secondary metabolites	ko01230	Biosynthesis of amino acids	ko01210	2-Oxocarboxylic acid metabolism	ko00220	Arginine biosynthesis
313	MQL78512.1	Common elements in TCS1-v-TCS2 TCS1-v-TCS3	MQL78512.1	Taro_010947	quadrant6	BCA2			ko01100	Metabolic pathways	ko00910	Nitrogen metabolism
314	MQL76970.1	Common elements in TCS1-v-TCS2 TCS1-v-TCS3	MQL76970.1	Taro_009382	quadrant6	Os02g0773300			ko01100	Metabolic pathways	ko00270	Cysteine and methionine metabolism	ko00470	D-Amino acid metabolism
315	MQL83775.1	Common elements in TCS1-v-TCS2 TCS1-v-TCS3	MQL83775.1	Taro_016269	quadrant6	ctps1			ko01100	Metabolic pathways	ko00240	Pyrimidine metabolism
316	MQL80038.1	Common elements in TCS1-v-TCS2 TCS1-v-TCS3	MQL80038.1	Taro_012464	quadrant6	PDC4			ko01100	Metabolic pathways	ko01110	Biosynthesis of secondary metabolites	ko00010	Glycolysis
317	MQL69818.1	Common elements in TCS1-v-TCS2 TCS1-v-TCS3	MQL69818.1	Taro_002117	quadrant6	asd			ko01100	Metabolic pathways	ko01110	Biosynthesis of secondary metabolites	ko01230	Biosynthesis of amino acids	ko00270	Cysteine and methionine metabolism	ko00260	Glycine, serine and threonine metabolism	ko01210	2-Oxocarboxylic acid metabolism	ko00300			Lysine biosynthesis	ko00261	Monobactam biosynthesis
318	MQL76838.1	Common elements in TCS1-v-TCS2 TCS1-v-TCS3	MQL76838.1	Taro_009231	quadrant6	DHDPS2			ko01100	Metabolic pathways	ko01110	Biosynthesis of secondary metabolites	ko01230	Biosynthesis of amino acids	ko00300	Lysine biosynthesis	ko00261	Monobactam biosynthesis
319	MQL84177.1	Common elements in TCS1-v-TCS2 TCS1-v-TCS3	MQL84177.1	Taro_016684	quadrant6	PYRD			ko01100	Metabolic pathways	ko01110	Biosynthesis of secondary metabolites	ko00740	Riboflavin metabolism
320	MQM02941.1	Common elements in TCS1-v-TCS2 TCS1-v-TCS3	MQM02941.1	Taro_035706	quadrant6	SSU1			ko01100	Metabolic pathways	ko01110	Biosynthesis of secondary metabolites	ko01230	Biosynthesis of amino acids	ko01210	2-Oxocarboxylic acid metabolism	ko00290	Valine, leucine and isoleucine biosynthesis	ko00660	C5-Branched dibasic acid metabolism
321	MQM07375.1	Common elements in TCS1-v-TCS2 TCS1-v-TCS3	MQM07375.1	Taro_040212	quadrant6	trpB2			ko01100	Metabolic pathways	ko01110	Biosynthesis of secondary metabolites	ko01230	Biosynthesis of amino acids	ko00260	Glycine, serine and threonine metabolism	ko00400	Phenylalanine, tyrosine and tryptophan biosynthesis
322	MQL96725.1	Common elements in TCS1-v-TCS2 TCS1-v-TCS3	MQL96725.1	Taro_029398	quadrant6	ISPF			ko01100	Metabolic pathways	ko01110	Biosynthesis of secondary metabolites	ko00900	Terpenoid backbone biosynthesis
323	MQM17452.1	Common elements in TCS1-v-TCS2 TCS1-v-TCS3	MQM17452.1	Taro_050423	quadrant6	PEP4			ko01100	Metabolic pathways	ko01200	Carbon metabolism	ko00620	Pyruvate metabolism	ko00710	Carbon fixation in photosynthetic organisms
324	MQM18006.1	Common elements in TCS1-v-TCS2 TCS1-v-TCS3	MQM18006.1	Taro_050990	quadrant6	FBA2			ko01100	Metabolic pathways	ko01110	Biosynthesis of secondary metabolites	ko01200	Carbon metabolism	ko01230	Biosynthesis of amino acids	ko00010	Glycolysis		Gluconeogenesis	ko00710	Carbon fixation in photosynthetic organisms	ko00051	Fructose and mannose metabolism	ko00030	Pentose phosphate pathway
325	MQL68273.1	Common elements in TCS1-v-TCS2 TCS1-v-TCS3	MQL68273.1	Taro_000543	quadrant6	CPX1			ko01100	Metabolic pathways	ko01110	Biosynthesis of secondary metabolites	ko00860	Porphyrin metabolism
326	MQM14348.1	Common elements in TCS1-v-TCS2 TCS1-v-TCS3	MQM14348.1	Taro_047278	quadrant6	At5g63180			ko01100	Metabolic pathways	ko00040	Pentose and glucuronate interconversions
327	MQL90163.1	Common elements in TCS1-v-TCS2 TCS1-v-TCS3	MQL90163.1	Taro_022751	quadrant6	THIC			ko01100	Metabolic pathways	ko00730	Thiamine metabolism
328	MQL93195.1	Common elements in TCS1-v-TCS2 TCS1-v-TCS3	MQL93195.1	Taro_025827	quadrant6	AMI1			ko01100	Metabolic pathways	ko00330	Arginine and proline metabolism	ko00380	Tryptophan metabolism	ko00360	Phenylalanine metabolism
329	MQM01664.1	Common elements in TCS1-v-TCS2 TCS1-v-TCS3	MQM01664.1	Taro_034420	quadrant6	HDH			ko01100	Metabolic pathways	ko01110	Biosynthesis of secondary metabolites	ko01230	Biosynthesis of amino acids	ko00340	Histidine metabolism
330	MQM11077.1	Common elements in TCS1-v-TCS2 TCS1-v-TCS3	MQM11077.1	Taro_043981	quadrant6	DHQS			ko01100	Metabolic pathways	ko01110	Biosynthesis of secondary metabolites	ko01230	Biosynthesis of amino acids	ko00400	Phenylalanine, tyrosine and tryptophan biosynthesis
331	MQL77228.1	Common elements in TCS1-v-TCS2 TCS1-v-TCS3	MQL77228.1	Taro_009639	quadrant6	AG118			ko01100	Metabolic pathways	ko01110	Biosynthesis of secondary metabolites	ko01230	Biosynthesis of amino acids	ko01210	2-Oxocarboxylic acid metabolism	ko00220	Arginine biosynthesis
332	MQL79084.1	Common elements in TCS1-v-TCS2 TCS1-v-TCS3	MQL79084.1	Taro_011508	quadrant6	PGDH1			ko01100	Metabolic pathways	ko01110	Biosynthesis of secondary metabolites	ko01200	Carbon metabolism	ko01230	Biosynthesis of amino acids	ko00270	Cysteine and methionine metabolism	ko00260	Glycine, serine and threonine metabolism
333	MQM06117.1	Common elements in TCS1-v-TCS2 TCS1-v-TCS3	MQM06117.1	Taro_038942	quadrant6	murG			ko01100	Metabolic pathways
334	MQL95960.1	Common elements in TCS1-v-TCS2 TCS1-v-TCS3	MQL95960.1	Taro_028637	quadrant6	PME32			ko01100	Metabolic pathways	ko00040	Pentose and glucuronate interconversions
335	MQL93009.1	Common elements in TCS1-v-TCS2 TCS1-v-TCS3	MQL93009.1	Taro_025635	quadrant6	ADH1			ko01100	Metabolic pathways	ko01110	Biosynthesis of secondary metabolites	ko00010	Glycolysis				Pyruvate metabolism	ko00071	Fatty acid degradation	ko00592	alpha-Linolenic acid metabolism	ko00350	Tyrosine metabolism
336	MQL79743.1	Common elements in TCS1-v-TCS2 TCS1-v-TCS3	MQL79743.1	Taro_012193	quadrant6	ISPD			ko01100	Metabolic pathways	ko01110	Biosynthesis of secondary metabolites	ko00900	Terpenoid backbone biosynthesis
337	MQL87880.1	Common elements in TCS1-v-TCS2 TCS1-v-TCS3	MQL87880.1	Taro_020432	quadrant6	Os09g0553600			ko01100	Metabolic pathways	ko00760	Nicotinate and nicotinamide metabolism
338	MQM09829.1	Common elements in TCS1-v-TCS2 TCS1-v-TCS3	MQM09829.1	Taro_042706	quadrant6	FBA3			ko01100	Metabolic pathways	ko01110	Biosynthesis of secondary metabolites	ko01200	Carbon metabolism	ko01230	Biosynthesis of amino acids	ko00010	Glycolysis		Gluconeogenesis	ko00710	Carbon fixation in photosynthetic organisms	ko00051	Fructose and mannose metabolism	ko00030	Pentose phosphate pathway
339	MQL99563.1	Common elements in TCS1-v-TCS2 TCS1-v-TCS3	MQL99563.1	Taro_032289	quadrant6	PUR7			ko01100	Metabolic pathways	ko01110	Biosynthesis of secondary metabolites	ko00230	Purine metabolism
340	MQL80710.1	Common elements in TCS1-v-TCS2 TCS1-v-TCS3	MQL80710.1	Taro_013168	quadrant6	PETH			ko01100	Metabolic pathways	ko00195	Photosynthesis
341	MQM14336.1	Common elements in TCS1-v-TCS2 TCS1-v-TCS3	MQM14336.1	Taro_047267	quadrant6	HEME1			ko01100	Metabolic pathways	ko01110	Biosynthesis of secondary metabolites	ko00860	Porphyrin metabolism
342	MQL70646.1	Common elements in TCS1-v-TCS2 TCS1-v-TCS3	MQL70646.1	Taro_002953	quadrant6	fabZ			ko01100	Metabolic pathways	ko01212	Fatty acid metabolism	ko00061	Fatty acid biosynthesis	ko00780	Biotin metabolism
343	MQM01494.1	Common elements in TCS1-v-TCS2 TCS1-v-TCS3	MQM01494.1	Taro_034247	quadrant6	GR			ko01100	Metabolic pathways	ko00480	Glutathione metabolism
344	MQM06862.1	Common elements in TCS1-v-TCS2 TCS1-v-TCS3	MQM06862.1	Taro_039694	quadrant6	G6PD4			ko01100	Metabolic pathways	ko01110	Biosynthesis of secondary metabolites	ko01200	Carbon metabolism	ko00480	Glutathione metabolism	ko00030	Pentose phosphate pathway
345	MQM17385.1	Common elements in TCS1-v-TCS2 TCS1-v-TCS3	MQM17385.1	Taro_050355	quadrant6	MDH1			ko01100	Metabolic pathways	ko01200	Carbon metabolism	ko00620	Pyruvate metabolism	ko00710	Carbon fixation in photosynthetic organisms
346	MQM15531.1	Common elements in TCS1-v-TCS2 TCS1-v-TCS3	MQM15531.1	Taro_048475	quadrant6	PETH			ko01100	Metabolic pathways	ko00195	Photosynthesis
347	MQL92498.1	Common elements in TCS1-v-TCS2 TCS1-v-TCS3	MQL92498.1	Taro_025125	quadrant6	ARGF			ko01100	Metabolic pathways	ko01110	Biosynthesis of secondary metabolites	ko01230	Biosynthesis of amino acids	ko00220	Arginine biosynthesis
348	MQM14313.1	Common elements in TCS1-v-TCS2 TCS1-v-TCS3	MQM14313.1	Taro_047246	quadrant6	MGD			ko01100	Metabolic pathways	ko00561	Glycerolipid metabolism
349	MQM08532.1	Common elements in TCS1-v-TCS2 TCS1-v-TCS3	MQM08532.1	Taro_041387	quadrant6	SFR2			ko01100	Metabolic pathways	ko00561	Glycerolipid metabolism
350	MQL70004.1	Common elements in TCS1-v-TCS2 TCS1-v-TCS3	MQL70004.1	Taro_002290	quadrant6	BCCP1			ko01100	Metabolic pathways	ko01110	Biosynthesis of secondary metabolites	ko01200	Carbon metabolism	ko00620	Pyruvate metabolism	ko01212	Fatty acid metabolism	ko00061	Fatty acid biosynthesis	ko00640			Propanoate metabolism
351	MQL85344.1	Common elements in TCS1-v-TCS2 TCS1-v-TCS3	MQL85344.1	Taro_017877	quadrant6	DGK1			ko01100	Metabolic pathways	ko01110	Biosynthesis of secondary metabolites	ko00564	Glycerophospholipid metabolism	ko04070	Phosphatidylinositol signaling system	ko00561	Glycerolipid metabolism
352	MQL87483.1	Common elements in TCS1-v-TCS2 TCS1-v-TCS3	MQL87483.1	Taro_020026	quadrant6	HISN4			ko01100	Metabolic pathways	ko01110	Biosynthesis of secondary metabolites	ko01230	Biosynthesis of amino acids	ko00340	Histidine metabolism
353	MQL91448.1	Common elements in TCS1-v-TCS2 TCS1-v-TCS3	MQL91448.1	Taro_024056	quadrant6	PLDDELTA			ko01100	Metabolic pathways	ko01110	Biosynthesis of secondary metabolites	ko04144	Endocytosis	ko00564	Glycerophospholipid metabolism	ko00565	Ether lipid metabolism
354	MQM03980.1	Common elements in TCS1-v-TCS2 TCS1-v-TCS3	MQM03980.1	Taro_036769	quadrant6	TPIP1			ko01100	Metabolic pathways	ko01110	Biosynthesis of secondary metabolites	ko01200	Carbon metabolism	ko01230	Biosynthesis of amino acids	ko00010	Glycolysis		Gluconeogenesis	ko00562	Inositol phosphate metabolism	ko00710	Carbon fixation in photosynthetic organisms	ko00051	Fructose and mannose metabolism
355	MQL72223.1	Common elements in TCS1-v-TCS2 TCS1-v-TCS3	MQL72223.1	Taro_004558	quadrant6	At4g26390			ko01100	Metabolic pathways	ko01110	Biosynthesis of secondary metabolites	ko01200	Carbon metabolism	ko01230	Biosynthesis of amino acids	ko00010	Glycolysis		Gluconeogenesis	ko00620	Pyruvate metabolism
356	MQM18979.1	Common elements in TCS1-v-TCS2 TCS1-v-TCS3	MQM18979.1	Taro_051979	quadrant6	HPT2			ko01100	Metabolic pathways	ko01110	Biosynthesis of secondary metabolites	ko00130	Ubiquinone and other terpenoid-quinone biosynthesis
357	MQM14529.1	Common elements in TCS1-v-TCS2 TCS1-v-TCS3	MQM14529.1	Taro_047463	quadrant6	PYD2			ko01100	Metabolic pathways	ko00240	Pyrimidine metabolism	ko00410	beta-Alanine metabolism	ko00770	Pantothenate and CoA biosynthesis
358	MQL82585.1	Common elements in TCS1-v-TCS2 TCS1-v-TCS3	MQL82585.1	Taro_015061	quadrant6	NDC1			ko01100	Metabolic pathways	ko01110	Biosynthesis of secondary metabolites	ko00130	Ubiquinone and other terpenoid-quinone biosynthesis
359	MQL71133.1	Common elements in TCS1-v-TCS2 TCS1-v-TCS3	MQL71133.1	Taro_003457	quadrant6	PPXII			ko01100	Metabolic pathways	ko01110	Biosynthesis of secondary metabolites	ko00860	Porphyrin metabolism
360	MQL71171.1	Common elements in TCS1-v-TCS2 TCS1-v-TCS3	MQL71171.1	Taro_003447	quadrant6	PGLP1A			ko01100	Metabolic pathways	ko01110	Biosynthesis of secondary metabolites	ko01200	Carbon metabolism	ko00630	Glyoxylate and dicarboxylate metabolism
361	MQM06387.1	Common elements in TCS1-v-TCS2 TCS1-v-TCS3	MQM06387.1	Taro_039210	quadrant6	APK3			ko01100	Metabolic pathways	ko00230	Purine metabolism	ko00920	Sulfur metabolism
362	MQM21270.1	Common elements in TCS1-v-TCS2 TCS1-v-TCS3	MQM21270.1	Taro_054308	quadrant6	GSTZ5			ko01100	Metabolic pathways	ko00480	Glutathione metabolism
363	MQL86117.1	Common elements in TCS1-v-TCS2 TCS1-v-TCS3	MQL86117.1	Taro_018640	quadrant6	IPK1			ko01100	Metabolic pathways	ko00562	Inositol phosphate metabolism	ko04070	Phosphatidylinositol signaling system
364	MQM09346.1	Common elements in TCS1-v-TCS2 TCS1-v-TCS3	MQM09346.1	Taro_042216	quadrant6	NUDT19			ko01100	Metabolic pathways	ko04146	Peroxisome	ko00760	Nicotinate and nicotinamide metabolism
365	MQL93003.1	Common elements in TCS1-v-TCS2 TCS1-v-TCS3	MQL93003.1	Taro_025633	quadrant6	GLYR1			ko01100	Metabolic pathways	ko01110	Biosynthesis of secondary metabolites	ko01200	Carbon metabolism	ko00630	Glyoxylate and dicarboxylate metabolism	ko00650	Butanoate metabolism
366	MQM14925.1	Common elements in TCS1-v-TCS2 TCS1-v-TCS3	MQM14925.1	Taro_047860	quadrant6	AAE15			ko01100	Metabolic pathways	ko01212	Fatty acid metabolism	ko04146	Peroxisome	ko00061	Fatty acid biosynthesis	ko00071	Fatty acid degradation
367	MQM22319.1	Common elements in TCS1-v-TCS2 TCS1-v-TCS3	MQM22319.1	Taro_055369	quadrant6	AHL			ko01100	Metabolic pathways	ko00920	Sulfur metabolism
368	MQM17579.1	Common elements in TCS1-v-TCS2 TCS1-v-TCS3	MQM17579.1	Taro_050549	quadrant6	ZEP			ko01100	Metabolic pathways	ko01110	Biosynthesis of secondary metabolites	ko00906	Carotenoid biosynthesis
369	MQL94484.1	Common elements in TCS1-v-TCS2 TCS1-v-TCS3	MQL94484.1	Taro_027144	quadrant6	At4g29890			ko01100	Metabolic pathways	ko00260	Glycine, serine and threonine metabolism
370	MQL98106.1	Common elements in TCS1-v-TCS2 TCS1-v-TCS3	MQL98106.1	Taro_030806	quadrant6	AOC			ko01100	Metabolic pathways	ko01110	Biosynthesis of secondary metabolites	ko00592	alpha-Linolenic acid metabolism
371	MQL78749.1	Common elements in TCS1-v-TCS2 TCS1-v-TCS3	MQL78749.1	Taro_011194	quadrant6	CYP97C1			ko01100	Metabolic pathways	ko01110	Biosynthesis of secondary metabolites	ko00906	Carotenoid biosynthesis
372	MQL99261.1	Common elements in TCS1-v-TCS2 TCS1-v-TCS3	MQL99261.1	Taro_031991	quadrant6	HMGCL			ko01100	Metabolic pathways	ko01110	Biosynthesis of secondary metabolites	ko04146	Peroxisome	ko00280	Valine, leucine and isoleucine degradation	ko00650	Butanoate metabolism
373	MQL88848.1	Common elements in TCS1-v-TCS2 TCS1-v-TCS3	MQL88848.1	Taro_021415	quadrant6	GGPPS1			ko01100	Metabolic pathways	ko01110	Biosynthesis of secondary metabolites	ko00900	Terpenoid backbone biosynthesis
374	MQM11259.1	Common elements in TCS1-v-TCS2 TCS1-v-TCS3	MQM11259.1	Taro_044167	quadrant6	PAI1			ko01100	Metabolic pathways	ko01110	Biosynthesis of secondary metabolites	ko01230	Biosynthesis of amino acids	ko00400	Phenylalanine, tyrosine and tryptophan biosynthesis
375	MQL90470.1	Common elements in TCS1-v-TCS2 TCS1-v-TCS3	MQL90470.1	Taro_023060	quadrant6	ALDH5F1			ko01100	Metabolic pathways	ko00250	Alanine, aspartate and glutamate metabolism	ko00650	Butanoate metabolism
376	MQM09850.1	Common elements in TCS1-v-TCS2 TCS1-v-TCS3	MQM09850.1	Taro_042726	quadrant6	APX6			ko01100	Metabolic pathways	ko00480	Glutathione metabolism	ko00053	Ascorbate and aldarate metabolism
377	MQM01066.1	Common elements in TCS1-v-TCS2 TCS1-v-TCS3	MQM01066.1	Taro_033815	quadrant6	hddc2			ko01100	Metabolic pathways	ko00230	Purine metabolism	ko00240	Pyrimidine metabolism
378	MQL89884.1	Common elements in TCS1-v-TCS2 TCS1-v-TCS3	MQL89884.1	Taro_022465	quadrant6	PYRR			ko01100	Metabolic pathways	ko01110	Biosynthesis of secondary metabolites	ko00740	Riboflavin metabolism
379	MQL84886.1	Common elements in TCS1-v-TCS2 TCS1-v-TCS3	MQL84886.1	Taro_017403	quadrant6	APX8			ko01100	Metabolic pathways	ko00480	Glutathione metabolism	ko00053	Ascorbate and aldarate metabolism
380	MQL96320.1	Common elements in TCS1-v-TCS2 TCS1-v-TCS3	MQL96320.1	Taro_028998	quadrant6	GLYR2			ko01100	Metabolic pathways	ko01110	Biosynthesis of secondary metabolites	ko01200	Carbon metabolism	ko00630	Glyoxylate and dicarboxylate metabolism	ko00650	Butanoate metabolism
381	MQM00459.1	Common elements in TCS1-v-TCS2 TCS1-v-TCS3	MQM00459.1	Taro_033198	quadrant6	UROS			ko01100	Metabolic pathways	ko01110	Biosynthesis of secondary metabolites	ko00860	Porphyrin metabolism
382	MQL68006.1	Common elements in TCS1-v-TCS2 TCS1-v-TCS3	MQL68006.1	Taro_000323	quadrant6	UKL2			ko01100	Metabolic pathways	ko00240	Pyrimidine metabolism
383	MQL99642.1	Common elements in TCS1-v-TCS2 TCS1-v-TCS3	MQL99642.1	Taro_032363	quadrant6	MGLL			ko01100	Metabolic pathways	ko01110	Biosynthesis of secondary metabolites	ko00940	Phenylpropanoid biosynthesis
384	MQM07044.1	Common elements in TCS1-v-TCS2 TCS1-v-TCS3	MQM07044.1	Taro_039878	quadrant6	G6PD			ko01100	Metabolic pathways	ko01110	Biosynthesis of secondary metabolites	ko01200	Carbon metabolism	ko00480	Glutathione metabolism	ko00030	Pentose phosphate pathway
385	MQL73481.1	Common elements in TCS1-v-TCS2 TCS1-v-TCS3	MQL73481.1	Taro_005824	quadrant6	PER25			ko01100	Metabolic pathways	ko01110	Biosynthesis of secondary metabolites	ko00940	Phenylpropanoid biosynthesis
386	MQL93359.1	Common elements in TCS1-v-TCS2 TCS1-v-TCS3	MQL93359.1	Taro_025998	quadrant6	NDPK2			ko01100	Metabolic pathways	ko01110	Biosynthesis of secondary metabolites	ko00230	Purine metabolism	ko04016	MAPK signaling pathway - plant	ko00240	Pyrimidine metabolism
387	MQM07352.1	Common elements in TCS1-v-TCS2 TCS1-v-TCS3	MQM07352.1	Taro_040183	quadrant6	CC-1			ko01100	Metabolic pathways	ko00190	Oxidative phosphorylation
388	MQL89882.1	Common elements in TCS1-v-TCS2 TCS1-v-TCS3	MQL89882.1	Taro_022466	quadrant6	PYRR			ko01100	Metabolic pathways	ko01110	Biosynthesis of secondary metabolites	ko00740	Riboflavin metabolism
389	MQL98570.1	Common elements in TCS1-v-TCS2 TCS1-v-TCS3	MQL98570.1	Taro_031283	quadrant6	poxN1			ko01100	Metabolic pathways	ko01110	Biosynthesis of secondary metabolites	ko00940	Phenylpropanoid biosynthesis
390	MQM16136.1	Common elements in TCS1-v-TCS2 TCS1-v-TCS3	MQM16136.1	Taro_049088	quadrant6	SBH1			ko01100	Metabolic pathways	ko00600	Sphingolipid metabolism
391	MQL84267.1	Common elements in TCS1-v-TCS2 TCS1-v-TCS3	MQL84267.1	Taro_016780	quadrant6	SIRB			ko01100	Metabolic pathways	ko01110	Biosynthesis of secondary metabolites	ko00860	Porphyrin metabolism
392	MQM12867.1	Common elements in TCS1-v-TCS2 TCS1-v-TCS3	MQM12867.1	Taro_045784	quadrant6	FHY			ko01100	Metabolic pathways	ko01110	Biosynthesis of secondary metabolites	ko00740	Riboflavin metabolism
393	MQL87266.1	Common elements in TCS1-v-TCS2 TCS1-v-TCS3	MQL87266.1	Taro_019817	quadrant8	PGD3			ko01100	Metabolic pathways	ko01110	Biosynthesis of secondary metabolites	ko01200	Carbon metabolism	ko00480	Glutathione metabolism	ko00030	Pentose phosphate pathway
394	MQL72187.1	Common elements in TCS1-v-TCS2 TCS1-v-TCS3	MQL72187.1	Taro_004561	quadrant8	AGAL2			ko01100	Metabolic pathways	ko00561	Glycerolipid metabolism	ko00052	Galactose metabolism	ko00600	Sphingolipid metabolism	ko00603	Glycosphingolipid biosynthesis - globo and isoglobo series
395	MQM17344.1	Common elements in TCS1-v-TCS2 TCS1-v-TCS3	MQM17344.1	Taro_050314	quadrant8	PGD2			ko01100	Metabolic pathways	ko01110	Biosynthesis of secondary metabolites	ko01200	Carbon metabolism	ko00480	Glutathione metabolism	ko00030	Pentose phosphate pathway
396	MQL90269.1	Common elements in TCS1-v-TCS2 TCS1-v-TCS3	MQL90269.1	Taro_022869	quadrant8	pldZ			ko01100	Metabolic pathways	ko01110	Biosynthesis of secondary metabolites	ko00564	Glycerophospholipid metabolism	ko00565	Ether lipid metabolism
397	MQL93223.1	Common elements in TCS1-v-TCS2 TCS1-v-TCS3	MQL93223.1	Taro_025861	quadrant8	PME17			ko01100	Metabolic pathways	ko00040	Pentose and glucuronate interconversions
398	MQM18833.1	Common elements in TCS1-v-TCS2 TCS1-v-TCS3	MQM18833.1	Taro_051829	quadrant8	BCA2			ko01100	Metabolic pathways	ko00910	Nitrogen metabolism
399	MQM13268.1	Common elements in TCS1-v-TCS2 TCS1-v-TCS3	MQM13268.1	Taro_046189	quadrant8	poxN1			ko01100	Metabolic pathways	ko01110	Biosynthesis of secondary metabolites	ko00940	Phenylpropanoid biosynthesis
400	MQL81310.1	Common elements in TCS1-v-TCS2 TCS1-v-TCS3	MQL81310.1	Taro_013768	quadrant8	PECS-2.1			ko01100	Metabolic pathways	ko00040	Pentose and glucuronate interconversions
401	MQM18782.1	Common elements in TCS1-v-TCS2 TCS1-v-TCS3	MQM18782.1	Taro_051778	quadrant8	At5g06060			ko01100	Metabolic pathways	ko01110	Biosynthesis of secondary metabolites	ko00960	Tropane, piperidine and pyridine alkaloid biosynthesis
402	MQM16584.1	Common elements in TCS1-v-TCS2 TCS1-v-TCS3	MQM16584.1	Taro_049543	quadrant8	At4g26390			ko01100	Metabolic pathways	ko01110	Biosynthesis of secondary metabolites	ko01200	Carbon metabolism	ko01230	Biosynthesis of amino acids	ko00010	Glycolysis		Gluconeogenesis	ko00620	Pyruvate metabolism
403	MQL78110.1	Common elements in TCS1-v-TCS2 TCS1-v-TCS3	MQL78110.1	Taro_010531	quadrant8	MCCA			ko01100	Metabolic pathways	ko00280	Valine, leucine and isoleucine degradation
404	MQL98197.1	Common elements in TCS1-v-TCS2 TCS1-v-TCS3	MQL98197.1	Taro_030902	quadrant8	KAS12			ko01100	Metabolic pathways	ko01212	Fatty acid metabolism	ko00061	Fatty acid biosynthesis	ko00780	Biotin metabolism
405	MQL75401.1	Common elements in TCS1-v-TCS2 TCS1-v-TCS3	MQL75401.1	Taro_007760	quadrant8	At4g29120			ko01100	Metabolic pathways	ko00280	Valine, leucine and isoleucine degradation
406	MQM09111.1	Common elements in TCS1-v-TCS2 TCS1-v-TCS3	MQM09111.1	Taro_041981	quadrant8	MGLL			ko01100	Metabolic pathways	ko00561	Glycerolipid metabolism
407	MQM02422.1	Common elements in TCS1-v-TCS2 TCS1-v-TCS3	MQM02422.1	Taro_035193	quadrant8	Os08g0176100			ko01100	Metabolic pathways	ko00770	Pantothenate and CoA biosynthesis
408	MQL71717.1	Common elements in TCS1-v-TCS2 TCS1-v-TCS3	MQL71717.1	Taro_004042	quadrant8	IDH2			ko01100	Metabolic pathways	ko01110	Biosynthesis of secondary metabolites	ko01200	Carbon metabolism	ko01230	Biosynthesis of amino acids	ko00020	Citrate cycle (TCA cycle)	ko01210	2-Oxocarboxylic acid metabolism
409	MQL91303.1	Common elements in TCS1-v-TCS2 TCS1-v-TCS3	MQL91303.1	Taro_023913	quadrant8	HST			ko01100	Metabolic pathways	ko01110	Biosynthesis of secondary metabolites	ko00940	Phenylpropanoid biosynthesis	ko00941	Flavonoid biosynthesis	ko00945	Stilbenoid, diarylheptanoid and gingerol biosynthesis
410	MQL90261.1	Common elements in TCS1-v-TCS2 TCS1-v-TCS3	MQL90261.1	Taro_022852	quadrant8	PAP4			ko01100	Metabolic pathways	ko00740	Riboflavin metabolism
411	MQL80813.1	Common elements in TCS1-v-TCS2 TCS1-v-TCS3	MQL80813.1	Taro_013265	quadrant8	HST			ko01100	Metabolic pathways	ko01110	Biosynthesis of secondary metabolites	ko00940	Phenylpropanoid biosynthesis	ko00941	Flavonoid biosynthesis	ko00945	Stilbenoid, diarylheptanoid and gingerol biosynthesis
412	MQL87212.1	Common elements in TCS1-v-TCS2 TCS1-v-TCS3	MQL87212.1	Taro_019752	quadrant8	BIOF			ko01100	Metabolic pathways	ko00780	Biotin metabolism
413	MQL90484.1	Common elements in TCS1-v-TCS2 TCS1-v-TCS3	MQL90484.1	Taro_023074	quadrant8	PER64			ko01100	Metabolic pathways	ko01110	Biosynthesis of secondary metabolites	ko00940	Phenylpropanoid biosynthesis
414	MQL96913.1	Common elements in TCS1-v-TCS2 TCS1-v-TCS3	MQL96913.1	Taro_029595	quadrant8	PER44			ko01100	Metabolic pathways	ko01110	Biosynthesis of secondary metabolites	ko00940	Phenylpropanoid biosynthesis
415	MQM06824.1	Common elements in TCS1-v-TCS2 TCS1-v-TCS3	MQM06824.1	Taro_039653	quadrant8	TDC1			ko01100	Metabolic pathways	ko01110	Biosynthesis of secondary metabolites	ko00380	Tryptophan metabolism	ko00350	Tyrosine metabolism	ko00360	Phenylalanine metabolism	ko00950	Isoquinoline alkaloid biosynthesis	ko00965			Betalain biosynthesis	ko00901	Indole alkaloid biosynthesis
416	MQM09137.1	Common elements in TCS1-v-TCS2 TCS1-v-TCS3	MQM09137.1	Taro_042003	quadrant8	GPAT6			ko01100	Metabolic pathways	ko01110	Biosynthesis of secondary metabolites	ko00564	Glycerophospholipid metabolism	ko00561	Glycerolipid metabolism
417	MQM12181.1	Common elements in TCS1-v-TCS2 TCS1-v-TCS3	MQM12181.1	Taro_045096	quadrant8	PSAF			ko01100	Metabolic pathways	ko00195	Photosynthesis
418	MQM13248.1	Common elements in TCS1-v-TCS2 TCS1-v-TCS3	MQM13248.1	Taro_046178	quadrant8	PER3			ko01100	Metabolic pathways	ko01110	Biosynthesis of secondary metabolites	ko00940	Phenylpropanoid biosynthesis
419	MQM16286.1	Common elements in TCS1-v-TCS2 TCS1-v-TCS3	MQM16286.1	Taro_049243	quadrant8	PER52			ko01100	Metabolic pathways	ko01110	Biosynthesis of secondary metabolites	ko00940	Phenylpropanoid biosynthesis
420	MQM18518.1	Common elements in TCS1-v-TCS2 TCS1-v-TCS3	MQM18518.1	Taro_051512	quadrant8	GSVIVT00037159001			ko01100	Metabolic pathways	ko01110	Biosynthesis of secondary metabolites	ko00940	Phenylpropanoid biosynthesis
421	MQL96449.1	Common elements in TCS1-v-TCS2 TCS1-v-TCS3	MQL96449.1	Taro_029123	quadrant9	FDX3			ko01100	Metabolic pathways	ko00195	Photosynthesis
422	MQL89524.1	Common elements in TCS1-v-TCS2 TCS1-v-TCS3	MQL89524.1	Taro_022092	quadrant9	AOS1			ko01100	Metabolic pathways	ko01110	Biosynthesis of secondary metabolites	ko00592	alpha-Linolenic acid metabolism
423	MQL78922.1	Common elements in TCS1-v-TCS2 TCS1-v-TCS3	MQL78922.1	Taro_011349	quadrant9	fmt			ko01100	Metabolic pathways	ko00970	Aminoacyl-tRNA biosynthesis	ko00670	One carbon pool by folate
424	MQL72101.1	Common elements in TCS1-v-TCS2 TCS1-v-TCS3	MQL72101.1	Taro_004441	quadrant9	PER59			ko01100	Metabolic pathways	ko01110	Biosynthesis of secondary metabolites	ko00940	Phenylpropanoid biosynthesis
425	MQM04207.1	Common elements in TCS1-v-TCS2 TCS1-v-TCS3	MQM04207.1	Taro_037002	quadrant9	PER1			ko01100	Metabolic pathways	ko01110	Biosynthesis of secondary metabolites	ko00940	Phenylpropanoid biosynthesis
426	MQL86817.1	Common elements in TCS1-v-TCS2 TCS2-v-TCS3	MQL86817.1	Taro_019343	quadrant8	PER31			ko01100	Metabolic pathways	ko01110	Biosynthesis of secondary metabolites	ko00940	Phenylpropanoid biosynthesis
427	MQL87342.1	Common elements in TCS1-v-TCS2 TCS2-v-TCS3	MQL87342.1	Taro_019882	quadrant8	PNC1			ko01100	Metabolic pathways	ko01110	Biosynthesis of secondary metabolites	ko00940	Phenylpropanoid biosynthesis
428	MQL88105.1	Common elements in TCS1-v-TCS2 TCS2-v-TCS3	MQL88105.1	Taro_020658	quadrant8	CAB40			ko01100	Metabolic pathways	ko00196	Photosynthesis - antenna proteins
429	MQL85576.1	Common elements in TCS1-v-TCS3 TCS2-v-TCS3	MQL85576.1	Taro_018104	quadrant3	GLYK			ko01100	Metabolic pathways	ko01110	Biosynthesis of secondary metabolites	ko01200	Carbon metabolism	ko00630	Glyoxylate and dicarboxylate metabolism	ko00260	Glycine, serine and threonine metabolism	ko00561	Glycerolipid metabolism
430	MQM20458.1	Common elements in TCS1-v-TCS3 TCS2-v-TCS3	MQM20458.1	Taro_053477	quadrant3	GATA			ko01100	Metabolic pathways	ko00970	Aminoacyl-tRNA biosynthesis
431	MQL77089.1	Common elements in TCS1-v-TCS3 TCS2-v-TCS3	MQL77089.1	Taro_009485	quadrant3	--			ko01100	Metabolic pathways	ko00564	Glycerophospholipid metabolism
432	MQL72609.1	Common elements in TCS1-v-TCS3 TCS2-v-TCS3	MQL72609.1	Taro_004921	quadrant6	--			ko01100	Metabolic pathways	ko00380	Tryptophan metabolism
433	MQL91620.1	Common elements in TCS1-v-TCS3 TCS2-v-TCS3	MQL91620.1	Taro_024248	quadrant6	NPC3			ko01100	Metabolic pathways	ko01110	Biosynthesis of secondary metabolites	ko00564	Glycerophospholipid metabolism	ko00562	Inositol phosphate metabolism	ko00565	Ether lipid metabolism
434	MQL94198.1	Common elements in TCS1-v-TCS3 TCS2-v-TCS3	MQL94198.1	Taro_026854	quadrant6	GPX3			ko01100	Metabolic pathways	ko00480	Glutathione metabolism	ko00590	Arachidonic acid metabolism
435	MQM17719.1	Common elements in TCS1-v-TCS3 TCS2-v-TCS3	MQM17719.1	Taro_050695	quadrant6	fmdA			ko01100	Metabolic pathways	ko01200	Carbon metabolism	ko00630	Glyoxylate and dicarboxylate metabolism	ko00460	Cyanoamino acid metabolism	ko00910	Nitrogen metabolism
436	MQL91011.1	Common elements in TCS1-v-TCS3 TCS2-v-TCS3	MQL91011.1	Taro_023614	quadrant6	MTACP2			ko01100	Metabolic pathways	ko00190	Oxidative phosphorylation
437	MQM16216.1	Common elements in TCS1-v-TCS3 TCS2-v-TCS3	MQM16216.1	Taro_049177	quadrant6	KDTA			ko01100	Metabolic pathways
438	MQL74612.1	Common elements in TCS1-v-TCS3 TCS2-v-TCS3	MQL74612.1	Taro_006968	quadrant6	GATC			ko01100	Metabolic pathways	ko00970	Aminoacyl-tRNA biosynthesis
439	MQL73198.1	Common elements in TCS1-v-TCS3 TCS2-v-TCS3	MQL73198.1	Taro_005534	quadrant6	ABC4			ko01100	Metabolic pathways	ko01110	Biosynthesis of secondary metabolites	ko00130	Ubiquinone and other terpenoid-quinone biosynthesis
440	MQM20241.1	Common elements in TCS1-v-TCS3 TCS2-v-TCS3	MQM20241.1	Taro_053259	quadrant6	AT1			ko01100	Metabolic pathways	ko01110	Biosynthesis of secondary metabolites	ko00940	Phenylpropanoid biosynthesis	ko00941	Flavonoid biosynthesis	ko00945	Stilbenoid, diarylheptanoid and gingerol biosynthesis
441	MQL85528.1	Common elements in TCS1-v-TCS3 TCS2-v-TCS3	MQL85528.1	Taro_018048	quadrant6	MENG			ko01100	Metabolic pathways	ko01110	Biosynthesis of secondary metabolites	ko00130	Ubiquinone and other terpenoid-quinone biosynthesis
442	MQL79297.1	Common elements in TCS1-v-TCS3 TCS2-v-TCS3	MQL79297.1	Taro_011734	quadrant8	ADH2			ko01100	Metabolic pathways	ko01110	Biosynthesis of secondary metabolites	ko01200	Carbon metabolism	ko00010	Glycolysis		Gluconeogenesis	ko00620	Pyruvate metabolism	ko00071	Fatty acid degradation	ko00350	Tyrosine metabolism
443	MQL85748.1	Common elements in TCS1-v-TCS3 TCS2-v-TCS3	MQL85748.1	Taro_018280	quadrant8	4CLL9			ko01100	Metabolic pathways	ko01110	Biosynthesis of secondary metabolites	ko00940	Phenylpropanoid biosynthesis	ko00130	Ubiquinone and other terpenoid-quinone biosynthesis
444	MQM07752.1	Common elements in TCS1-v-TCS3 TCS2-v-TCS3	MQM07752.1	Taro_040598	quadrant8	8HGO			ko01100	Metabolic pathways	ko01110	Biosynthesis of secondary metabolites	ko01200	Carbon metabolism	ko00010	Glycolysis		Gluconeogenesis	ko00620	Pyruvate metabolism	ko00071	Fatty acid degradation	ko00350	Tyrosine metabolism
445	MQL98180.1	Common elements in TCS1-v-TCS3 TCS2-v-TCS3	MQL98180.1	Taro_030877	quadrant8	PARC			ko01100	Metabolic pathways	ko00480	Glutathione metabolism
446	MQM13648.1	Common elements in TCS1-v-TCS3 TCS2-v-TCS3	MQM13648.1	Taro_046572	quadrant8	DHAR1			ko01100	Metabolic pathways	ko00480	Glutathione metabolism	ko00053	Ascorbate and aldarate metabolism
447	MQL72749.1	Common elements in TCS1-v-TCS3 TCS2-v-TCS3	MQL72749.1	Taro_005141	quadrant8	ALDH3H1			ko01100	Metabolic pathways	ko01110	Biosynthesis of secondary metabolites	ko00010	Glycolysis				Pyruvate metabolism	ko00053	Ascorbate and aldarate metabolism	ko00561	Glycerolipid metabolism	ko00280	Valine, leucine and isoleucine degradation	ko00071	Fatty acid degradation	ko00330	Arginine and proline metabolism	ko00410	beta-Alanine metabolism	ko00380	Tryptophan metabolism	ko00770	Pantothenate and CoA biosynthesis	ko00310	Lysine degradation	ko00340	Histidine metabolism	ko00903	Limonene and pinene degradation
448	MQL97086.1	Common elements in TCS1-v-TCS3 TCS2-v-TCS3	MQL97086.1	Taro_029769	quadrant8	APIC			ko01100	Metabolic pathways	ko00480	Glutathione metabolism
449	MQL73880.1	Common elements in TCS1-v-TCS3 TCS2-v-TCS3	MQL73880.1	Taro_006207	quadrant8	--			ko01100	Metabolic pathways	ko01110	Biosynthesis of secondary metabolites	ko01200	Carbon metabolism	ko01230	Biosynthesis of amino acids	ko00630	Glyoxylate and dicarboxylate metabolism	ko00260	Glycine, serine and threonine metabolism	ko00460			Cyanoamino acid metabolism	ko00670	One carbon pool by folate
450	MQL99340.1	Common elements in TCS1-v-TCS3 TCS2-v-TCS3	MQL99340.1	Taro_032060	quadrant8	GSTF11			ko01100	Metabolic pathways	ko00480	Glutathione metabolism
451	MQL97842.1	Common elements in TCS1-v-TCS3 TCS2-v-TCS3	MQL97842.1	Taro_030544	quadrant8	LTA3			ko01100	Metabolic pathways	ko01110	Biosynthesis of secondary metabolites	ko01200	Carbon metabolism	ko00010	Glycolysis		Gluconeogenesis	ko00620	Pyruvate metabolism	ko00020	Citrate cycle (TCA cycle)
452	MQL73822.1	Common elements in TCS1-v-TCS3 TCS2-v-TCS3	MQL73822.1	Taro_006143	quadrant8	CHIB1			ko01100	Metabolic pathways	ko00520	Amino sugar and nucleotide sugar metabolism
453	MQL77725.1	Common elements in TCS1-v-TCS3 TCS2-v-TCS3	MQL77725.1	Taro_010133	quadrant8	PSB27-1			ko01100	Metabolic pathways	ko00195	Photosynthesis
454	MQL85761.1	Common elements in TCS1-v-TCS3 TCS2-v-TCS3	MQL85761.1	Taro_018268	quadrant8	4CLL5			ko01100	Metabolic pathways	ko01110	Biosynthesis of secondary metabolites	ko00940	Phenylpropanoid biosynthesis	ko00130	Ubiquinone and other terpenoid-quinone biosynthesis
455	MQL96607.1	Common elements in TCS1-v-TCS3 TCS2-v-TCS3	MQL96607.1	Taro_029287	quadrant8	GSTU8			ko01100	Metabolic pathways	ko00480	Glutathione metabolism
456	MQM01896.1	Common elements in TCS1-v-TCS3 TCS2-v-TCS3	MQM01896.1	Taro_034657	quadrant8	PME53			ko01100	Metabolic pathways	ko00040	Pentose and glucuronate interconversions
457	MQM01673.1	Common elements in TCS1-v-TCS3 TCS2-v-TCS3	MQM01673.1	Taro_034435	quadrant9	PAP4			ko01100	Metabolic pathways	ko00740	Riboflavin metabolism
458	MQM10139.1	Common elements in TCS1-v-TCS3 TCS2-v-TCS3	MQM10139.1	Taro_043030	quadrant9	EP3			ko01100	Metabolic pathways	ko00520	Amino sugar and nucleotide sugar metabolism
459	MQM02660.1	Common elements in TCS1-v-TCS3 TCS2-v-TCS3	MQM02660.1	Taro_035429	quadrant9	At1g32780			ko01100	Metabolic pathways	ko01110	Biosynthesis of secondary metabolites	ko00010	Glycolysis				Pyruvate metabolism	ko00071	Fatty acid degradation	ko00350	Tyrosine metabolism
460	MQL82421.1	Common elements in TCS1-vs-TCS TCS1-vs-TCS TCS8-vs-TCS	MQL82421.1	Taro_014875	quadrant3	JMT	Jasmonate hydroxymethyltransferase（jasmonic acid carboxyl methyltransferase，JMT）	https://www.chinaagrisci.com/CN/10.3864/j.issn.0578-1752.2019.09.016	ko01110	Biosynthesis of secondary metabolites	ko00592	alpha-Linolenic acid metabolism
461	MQL75834.1	Common elements in TCS1-vs-TCS TCS1-vs-TCS TCS9-vs-TCS	MQL75834.1	Taro_008198	quadrant3	TOGT1	Participate in flavonoid biosynthesis pathways	https://www.frontiersin.org/articles/10.3389/fpls.2023.1109077/full	ko01110	Biosynthesis of secondary metabolites	ko00999	Biosynthesis of various plant secondary metabolites
462	MQM02075.1	Common elements in TCS1-vs-TCS TCS1-vs-TCS TCS24-vs-TCS	MQM02075.1	Taro_034834	quadrant6	At5g58770			ko01110	Biosynthesis of secondary metabolites	ko00900	Terpenoid backbone biosynthesis
463	MQM11929.1	Elements only in TCS1-v-TCS2	MQM11929.1	Taro_044845	quadrant6	CCD8B	A new class of lytic dioxygenases	https://www.sciencedirect.com/science/article/pii/S0003986110002985?via%3Dihub	ko01110	Biosynthesis of secondary metabolites	ko00906	Carotenoid biosynthesis
464	MQL75840.1	Elements only in TCS1-v-TCS2	MQL75840.1	Taro_008196	quadrant8	TOGT1			ko01110	Biosynthesis of secondary metabolites	ko00999	Biosynthesis of various plant secondary metabolites
465	MQL93492.1	Elements only in TCS1-v-TCS3	MQL93492.1	Taro_026138	quadrant6	RCCR1	senescence associated gene	https://onlinelibrary.wiley.com/doi/10.1111/tpj.13995	ko01110	Biosynthesis of secondary metabolites	ko00860	Porphyrin metabolism
466	MQL87102.1	Elements only in TCS1-v-TCS3	MQL87102.1	Taro_019625	quadrant6	Os07g0229800			ko01110	Biosynthesis of secondary metabolites	ko00564	Glycerophospholipid metabolism
467	MQL90559.1	Elements only in TCS1-v-TCS3	MQL90559.1	Taro_023157	quadrant8	CYP74B2	Hydroperoxide lyase	https://academic.oup.com/plphys/article/139/3/1529/6113513?login=true	ko01110	Biosynthesis of secondary metabolites	ko00592	alpha-Linolenic acid metabolism
468	MQL95762.1	Elements only in TCS2-v-TCS3	MQL95762.1	Taro_028437	quadrant6	CEQORH	Chloroplast envelope quinone oxidoreductase homolog	https://www.frontiersin.org/articles/10.3389/fpls.2017.00329/full	ko01110	Biosynthesis of secondary metabolites	ko00592	alpha-Linolenic acid metabolism
469	MQL78517.1	Elements only in TCS2-v-TCS3	MQL78517.1	Taro_010934	quadrant8	TOGT1			ko01110	Biosynthesis of secondary metabolites	ko00999	Biosynthesis of various plant secondary metabolites
470	MQM06407.1	Elements only in TCS2-v-TCS3	MQM06407.1	Taro_039233	quadrant8	FACE1			ko01110	Biosynthesis of secondary metabolites	ko00900	Terpenoid backbone biosynthesis
471	MQL69863.1	Elements only in TCS2-v-TCS3	MQL69863.1	Taro_002165	quadrant8	CEQORH			ko01110	Biosynthesis of secondary metabolites	ko00592	alpha-Linolenic acid metabolism
472	MQL71304.1	Elements only in TCS2-v-TCS3	MQL71304.1	Taro_003644	quadrant8	SB20O07.14			ko01110	Biosynthesis of secondary metabolites	ko00908	Zeatin biosynthesis
473	MQL91014.1	Common elements in TCS1-v-TCS2 TCS1-v-TCS3	MQL91014.1	Taro_023610	quadrant6	HY2	Plant dynamic protein synthase	https://academic.oup.com/plphys/advance-article/doi/10.1093/plphys/kiad327/7197271?login=true	ko01110	Biosynthesis of secondary metabolites	ko00860	Porphyrin metabolism
474	MQL77467.1	Common elements in TCS1-v-TCS2 TCS1-v-TCS3	MQL77467.1	Taro_009899	quadrant6	PAO	polyamine oxidase		ko01110	Biosynthesis of secondary metabolites	ko00860	Porphyrin metabolism
475	MQL75814.1	Common elements in TCS1-v-TCS2 TCS1-v-TCS3	MQL75814.1	Taro_008202	quadrant6	TOGT1			ko01110	Biosynthesis of secondary metabolites	ko00999	Biosynthesis of various plant secondary metabolites
476	MQM08707.1	Common elements in TCS1-v-TCS2 TCS1-v-TCS3	MQM08707.1	Taro_041568	quadrant6	CYP82C4	Cytochrome P450 family proteins, induced by iron starvation	https://www.sciencedirect.com/science/article/pii/S0176161711000198?via%3Dihub	ko01110	Biosynthesis of secondary metabolites	ko00999	Biosynthesis of various plant secondary metabolites
477	MQL78519.1	Common elements in TCS1-v-TCS2 TCS1-v-TCS3	MQL78519.1	Taro_010936	quadrant8	TOGT1			ko01110	Biosynthesis of secondary metabolites	ko00999	Biosynthesis of various plant secondary metabolites
478	MQM13893.1	Common elements in TCS1-v-TCS2 TCS1-v-TCS3	MQM13893.1	Taro_046820	quadrant8	GL1-4	Hairy body synthesis related proteins	https://link.springer.com/article/10.1007/s00299-010-0848-2	ko01110	Biosynthesis of secondary metabolites	ko00073	Cutin, suberine and wax biosynthesis
479	MQL71161.1	Common elements in TCS1-v-TCS2 TCS2-v-TCS3	MQL71161.1	Taro_003436	quadrant8	LIGB	3,4-Dihydroxyphenylalanine (DOPA) 4,5-estradiol dioxygenase (DOD)	https://academic.oup.com/pcp/article/62/4/732/6151765?login=true	ko01110	Biosynthesis of secondary metabolites	ko00965	Betalain biosynthesis
480	MQM06375.1	Common elements in TCS1-v-TCS3 TCS2-v-TCS3	MQM06375.1	Taro_039205	quadrant3	TOGT1			ko01110	Biosynthesis of secondary metabolites	ko00908	Zeatin biosynthesis
481	MQL93741.1	Common elements in TCS1-v-TCS3 TCS2-v-TCS3	MQL93741.1	Taro_026385	quadrant8	CKX3	Cytokinin oxidase/dehydrogenase 3	https://www.sciencedirect.com/science/article/pii/S0176161711001155?via%3Dihub	ko01110	Biosynthesis of secondary metabolites	ko00908	Zeatin biosynthesis
482	MQM08708.1	Common elements in TCS1-v-TCS3 TCS2-v-TCS3	MQM08708.1	Taro_041569	quadrant8	CYP82C4	Cytochrome P450 family proteins	https://academic.oup.com/plphys/article/187/3/1728/6328789	ko01110	Biosynthesis of secondary metabolites	ko00999	Biosynthesis of various plant secondary metabolites
483	MQL75576.1	Common elements in TCS1-v-TCS3 TCS2-v-TCS3	MQL75576.1	Taro_007938	quadrant9	ALDH2C4	Peroxidase superfamily proteins; Leaf aldehyde dehydrogenase	https://www.sciencedirect.com/science/article/pii/S0168945222002308?via%3Dihub	ko01110	Biosynthesis of secondary metabolites	ko00940	Phenylpropanoid biosynthesis
484	MQL71956.1	Elements only in TCS1-v-TCS2	MQL71956.1	Taro_004301	quadrant6	ABCC14	ABCC multidrug resistance associated proteins (ABCC MRP) are a subclass of ABC transporters involved in various physiological processes, including cell homeostasis, metal detoxification, and the transport of glutathione conjugates	https://www.frontiersin.org/articles/10.3389/fpls.2015.00488/full	ko02010	ABC transporters
485	MQL94627.1	Elements only in TCS1-v-TCS2	MQL94627.1	Taro_027297	quadrant6	ABCG25	ABCG type proteins ABCG25 and ABCG40 are high affinity abscisic acid (ABA) transporters.	https://portlandpress.com/biochemsoctrans/article/43/5/924/65533/The-role-of-ABCG-type-ABC-transporters-in	ko02010	ABC transporters
486	MQL90924.1	Elements only in TCS1-v-TCS3	MQL90924.1	Taro_023540	quadrant3	--			ko02010	ABC transporters
487	MQL80663.1	Elements only in TCS2-v-TCS3	MQL80663.1	Taro_013125	quadrant8	ABCB20	ABCG20 is the gene encoding the ATP binding cassette transporter protein required for fatty acid transport during the deposition of cork lignin; Plays an important role in seed development	https://academic.oup.com/plphys/article/174/1/276/6116655?login=true	ko02010	ABC transporters
488	MQL85301.1	Elements only in TCS2-v-TCS3	MQL85301.1	Taro_017824	quadrant8	ABCB19	ATP binding cassette (ABC) transporter protein AtWBC19	https://journals.plos.org/plosone/article?id=10.1371/journal.pone.0109310	ko02010	ABC transporters
489	MQL86844.1	Common elements in TCS1-v-TCS3 TCS2-v-TCS3	MQL86844.1	Taro_019376	quadrant3	ABCG22	ATP binding cassette transporter gene 22	https://www.sciencedirect.com/science/article/pii/S1674205215002695?via%3Dihub	ko02010	ABC transporters
490	MQM07720.1	Elements only in TCS2-v-TCS3	MQM07720.1	Taro_040564	quadrant6	EMB1687			ko03008	Ribosome biogenesis in eukaryotes
491	MQL89940.1	Common elements in TCS1-v-TCS2 TCS1-v-TCS3	MQL89940.1	Taro_022509	quadrant6	EIF6-2	Eukaryotic translation initiation factor 6	https://www.sciencedirect.com/science/article/pii/S0006291X10010880?via%3Dihub	ko03008	Ribosome biogenesis in eukaryotes
492	MQL92236.1	Elements only in TCS1-v-TCS2	MQL92236.1	Taro_024860	quadrant6	--			ko03010	Ribosome
493	MQM01340.1	Elements only in TCS1-v-TCS2	MQM01340.1	Taro_034098	quadrant6	--			ko03010	Ribosome
494	MQL76542.1	Elements only in TCS1-v-TCS2	MQL76542.1	Taro_008919	quadrant6	RPS10			ko03010	Ribosome
495	MQL84329.1	Elements only in TCS1-v-TCS3	MQL84329.1	Taro_016823	quadrant6	RPS20			ko03010	Ribosome
496	MQL83042.1	Elements only in TCS1-v-TCS3	MQL83042.1	Taro_015535	quadrant6	RPL29			ko03010	Ribosome
497	MQM20401.1	Elements only in TCS1-v-TCS3	MQM20401.1	Taro_053417	quadrant6	RPL35			ko03010	Ribosome
498	MQL86744.1	Elements only in TCS1-v-TCS3	MQL86744.1	Taro_019289	quadrant6	RPL15			ko03010	Ribosome
499	MQL88681.1	Elements only in TCS1-v-TCS3	MQL88681.1	Taro_021242	quadrant6	RPL19B			ko03010	Ribosome
500	MQL79106.1	Elements only in TCS1-v-TCS3	MQL79106.1	Taro_011529	quadrant6	RPL13AD			ko03010	Ribosome
501	MQL93129.1	Elements only in TCS1-v-TCS3	MQL93129.1	Taro_025764	quadrant6	RPL35			ko03010	Ribosome
502	MQL68894.1	Elements only in TCS1-v-TCS3	MQL68894.1	Taro_001193	quadrant6	RPL32A			ko03010	Ribosome
503	MQM14163.1	Elements only in TCS1-v-TCS3	MQM14163.1	Taro_047097	quadrant8	RPP1A			ko03010	Ribosome
504	MQL90378.1	Elements only in TCS2-v-TCS3	MQL90378.1	Taro_022966	quadrant6	RPL31			ko03010	Ribosome
505	MQM17546.1	Elements only in TCS2-v-TCS3	MQM17546.1	Taro_050520	quadrant6	RPS2D			ko03010	Ribosome
506	MQM07129.1	Elements only in TCS2-v-TCS3	MQM07129.1	Taro_039964	quadrant6	RPS27AA			ko03010	Ribosome	ko04120	Ubiquitin mediated proteolysis
507	MQM12693.1	Elements only in TCS2-v-TCS3	MQM12693.1	Taro_045608	quadrant6	RPS7			ko03010	Ribosome
508	MQL97526.1	Elements only in TCS2-v-TCS3	MQL97526.1	Taro_030218	quadrant6	RPL10A			ko03010	Ribosome
509	MQM09893.1	Elements only in TCS2-v-TCS3	MQM09893.1	Taro_042771	quadrant6	RPS25			ko03010	Ribosome
510	MQM17581.1	Elements only in TCS2-v-TCS3	MQM17581.1	Taro_050553	quadrant6	rplL			ko03010	Ribosome
511	MQL96570.1	Elements only in TCS2-v-TCS3	MQL96570.1	Taro_029247	quadrant6	RPL10			ko03010	Ribosome
512	MQL80936.1	Elements only in TCS2-v-TCS3	MQL80936.1	Taro_013388	quadrant6	RPL34			ko03010	Ribosome
513	MQM02491.1	Elements only in TCS2-v-TCS3	MQM02491.1	Taro_035257	quadrant6	rplL			ko03010	Ribosome
514	MQL79099.1	Elements only in TCS2-v-TCS3	MQL79099.1	Taro_011536	quadrant8	RPS2D			ko03010	Ribosome
515	MQM12713.1	Elements only in TCS2-v-TCS3	MQM12713.1	Taro_045637	quadrant8	rplL			ko03010	Ribosome
516	MQM01744.1	Elements only in TCS2-v-TCS3	MQM01744.1	Taro_034500	quadrant8	rplM			ko03010	Ribosome
517	MQM07821.1	Common elements in TCS1-v-TCS2 TCS1-v-TCS3	MQM07821.1	Taro_040670	quadrant6	RPL19C			ko03010	Ribosome
518	MQL97686.1	Common elements in TCS1-v-TCS2 TCS1-v-TCS3	MQL97686.1	Taro_030388	quadrant6	RPL27			ko03010	Ribosome
519	MQM16597.1	Common elements in TCS1-v-TCS2 TCS1-v-TCS3	MQM16597.1	Taro_049552	quadrant6	RPL24			ko03010	Ribosome
520	MQL86743.1	Common elements in TCS1-v-TCS2 TCS1-v-TCS3	MQL86743.1	Taro_019288	quadrant9	RPL15			ko03010	Ribosome
521	MQM02856.1	Common elements in TCS1-v-TCS3 TCS2-v-TCS3	MQM02856.1	Taro_035632	quadrant6	RPS18A			ko03010	Ribosome
522	MQL78490.1	Common elements in TCS1-v-TCS3 TCS2-v-TCS3	MQL78490.1	Taro_010907	quadrant6	RPL13B			ko03010	Ribosome
523	MQM06380.1	Common elements in TCS1-v-TCS3 TCS2-v-TCS3	MQM06380.1	Taro_039199	quadrant6	RPL12			ko03010	Ribosome
524	MQL98337.1	Common elements in TCS1-v-TCS3 TCS2-v-TCS3	MQL98337.1	Taro_031039	quadrant6	rplT			ko03010	Ribosome
525	MQM20193.1	Common elements in TCS1-v-TCS3 TCS2-v-TCS3	MQM20193.1	Taro_053208	quadrant6	rplT			ko03010	Ribosome
526	MQM11558.1	Common elements in TCS1-v-TCS3 TCS2-v-TCS3	MQM11558.1	Taro_044464	quadrant6	RPP2D			ko03010	Ribosome
527	MQM02410.1	Elements only in TCS1-v-TCS2	MQM02410.1	Taro_035177	quadrant8	UPF3			ko03013	Nucleocytoplasmic transport	ko03015	mRNA surveillance pathway
528	MQL82598.1	Elements only in TCS1-v-TCS3	MQL82598.1	Taro_015075	quadrant6	IMPA9			ko03013	Nucleocytoplasmic transport
529	MQL88164.1	Elements only in TCS1-v-TCS3	MQL88164.1	Taro_020719	quadrant8	--			ko03013	Nucleocytoplasmic transport
530	MQM15879.1	Elements only in TCS2-v-TCS3	MQM15879.1	Taro_048834	quadrant6	EF1			ko03013	Nucleocytoplasmic transport
531	MQM02411.1	Elements only in TCS2-v-TCS3	MQM02411.1	Taro_035178	quadrant6	--			ko03013	Nucleocytoplasmic transport	ko03015	mRNA surveillance pathway
532	MQL90689.1	Elements only in TCS2-v-TCS3	MQL90689.1	Taro_023288	quadrant8	RANGAP2	RanGAP is the GTPase activating protein of the small GTPase Ran, which participates in nuclear cytoplasmic transport and mitotic cell division in yeast and animals through the Ran cycle.	https://academic.oup.com/jxb/article/62/8/2705/475540?login=true	ko03013	Nucleocytoplasmic transport
533	MQM04069.1	Elements only in TCS2-v-TCS3	MQM04069.1	Taro_036859	quadrant8	XPO1	Nuclear transport receptor	https://www.sciencedirect.com/science/article/pii/S1674205219302321?via%3Dihub	ko03013	Nucleocytoplasmic transport	ko03008	Ribosome biogenesis in eukaryotes
534	MQM19492.1	Common elements in TCS1-v-TCS2 TCS1-v-TCS3	MQM19492.1	Taro_052497	quadrant6	SCE1			ko03013	Nucleocytoplasmic transport	ko04120	Ubiquitin mediated proteolysis
535	MQL86838.1	Common elements in TCS1-v-TCS3 TCS2-v-TCS3	MQL86838.1	Taro_019367	quadrant6	Os03g0158200			ko03013	Nucleocytoplasmic transport	ko03015	mRNA surveillance pathway
536	MQM11871.1	Common elements in TCS1-v-TCS3 TCS2-v-TCS3	MQM11871.1	Taro_044782	quadrant8	--			ko03013	Nucleocytoplasmic transport
537	MQM16397.1	Elements only in TCS2-v-TCS3	MQM16397.1	Taro_049354	quadrant3	B'KAPPA			ko03015	mRNA surveillance pathway
538	MQL91003.1	Elements only in TCS2-v-TCS3	MQL91003.1	Taro_023604	quadrant6	FY			ko03015	mRNA surveillance pathway
539	MQL97088.1	Elements only in TCS2-v-TCS3	MQL97088.1	Taro_029772	quadrant8	HBS1L			ko03015	mRNA surveillance pathway
540	MQL88547.1	Common elements in TCS1-v-TCS2 TCS1-v-TCS3	MQL88547.1	Taro_021113	quadrant6	GSPT2			ko03015	mRNA surveillance pathway
541	MQL76398.1	Common elements in TCS1-v-TCS2 TCS1-v-TCS3	MQL76398.1	Taro_008798	quadrant6	APRF1			ko03015	mRNA surveillance pathway
542	MQM14486.1	Common elements in TCS1-v-TCS2 TCS1-v-TCS3	MQM14486.1	Taro_047418	quadrant6	RNP1			ko03015	mRNA surveillance pathway
543	MQL90469.1	Elements only in TCS1-v-TCS3	MQL90469.1	Taro_023061	quadrant6	CPN60B2			ko03018	RNA degradation
544	MQM15968.1	Elements only in TCS2-v-TCS3	MQM15968.1	Taro_048919	quadrant6	At1g48650			ko03018	RNA degradation
545	MQL90481.1	Elements only in TCS2-v-TCS3	MQL90481.1	Taro_023073	quadrant6	--			ko03018	RNA degradation
546	MQL82479.1	Elements only in TCS2-v-TCS3	MQL82479.1	Taro_014956	quadrant6	recQ			ko03018	RNA degradation
547	MQL68241.1	Common elements in TCS1-v-TCS2 TCS1-v-TCS3	MQL68241.1	Taro_000501	quadrant6	CPN60B2			ko03018	RNA degradation
548	MQL69989.1	Common elements in TCS1-v-TCS2 TCS1-v-TCS3	MQL69989.1	Taro_002305	quadrant8	HSP1			ko03018	RNA degradation
549	MQM14756.1	Common elements in TCS1-v-TCS3 TCS2-v-TCS3	MQM14756.1	Taro_047692	quadrant6	HVT1			ko03018	RNA degradation
550	MQM21309.1	Common elements in TCS1-v-TCS3 TCS2-v-TCS3	MQM21309.1	Taro_054348	quadrant6	ABCI20			ko03018	RNA degradation
551	MQL81107.1	Elements only in TCS1-v-TCS3	MQL81107.1	Taro_013564	quadrant6	NRPB9A			ko03020	RNA polymerase
552	MQM19122.1	Elements only in TCS2-v-TCS3	MQM19122.1	Taro_052122	quadrant6	rpoB			ko03020	RNA polymerase
553	MQM07138.1	Elements only in TCS2-v-TCS3	MQM07138.1	Taro_039976	quadrant6	--			ko03020	RNA polymerase
554	MQL68898.1	Common elements in TCS1-v-TCS2 TCS1-v-TCS3	MQL68898.1	Taro_001197	quadrant6	NRPA1			ko03020	RNA polymerase
555	MQL80643.1	Elements only in TCS1-v-TCS3	MQL80643.1	Taro_013116	quadrant6	At1g67320			ko03030	DNA replication
556	MQL74419.1	Common elements in TCS1-v-TCS3 TCS2-v-TCS3	MQL74419.1	Taro_006803	quadrant6	OsI_36121			ko03030	DNA replication
557	MQL76195.1	Elements only in TCS1-v-TCS2	MQL76195.1	Taro_008568	quadrant8	SNRNP40			ko03040	Spliceosome
558	MQL85547.1	Elements only in TCS2-v-TCS3	MQL85547.1	Taro_018061	quadrant6	RSZ21A			ko03040	Spliceosome
559	MQL79427.1	Elements only in TCS2-v-TCS3	MQL79427.1	Taro_011867	quadrant6	ALY2			ko03040	Spliceosome	ko03013	Nucleocytoplasmic transport	ko03015	mRNA surveillance pathway
560	MQL71301.1	Elements only in TCS2-v-TCS3	MQL71301.1	Taro_003647	quadrant6	LSM5			ko03040	Spliceosome	ko03018	RNA degradation
561	MQL90070.1	Elements only in TCS2-v-TCS3	MQL90070.1	Taro_022636	quadrant6	RSZ21A			ko03040	Spliceosome
562	MQL72205.1	Common elements in TCS1-v-TCS3 TCS2-v-TCS3	MQL72205.1	Taro_004544	quadrant6	Ccdc12			ko03040	Spliceosome
563	MQL97712.1	Elements only in TCS1-v-TCS3	MQL97712.1	Taro_030424	quadrant6	At3g53970			ko03050	Proteasome
564	MQL97716.1	Elements only in TCS2-v-TCS3	MQL97716.1	Taro_030422	quadrant8	At3g53970			ko03050	Proteasome
565	MQL98009.1	Elements only in TCS1-v-TCS2	MQL98009.1	Taro_030709	quadrant8	SRP-54C			ko03060	Protein export
566	MQM03018.1	Common elements in TCS1-v-TCS2 TCS1-v-TCS3	MQM03018.1	Taro_035793	quadrant6	CPFTSY			ko03060	Protein export
567	MQL82076.1	Common elements in TCS1-v-TCS2 TCS1-v-TCS3	MQL82076.1	Taro_014519	quadrant6	SECA2			ko03060	Protein export
568	MQM04800.1	Common elements in TCS1-v-TCS2 TCS2-v-TCS3	MQM04800.1	Taro_037604	quadrant6	POLD4			ko03420	Nucleotide excision repair	ko03030	DNA replication	ko03440	Homologous recombination	ko03430	Mismatch repair	ko03410	Base excision repair
569	MQL82254.1	Elements only in TCS1-v-TCS2	MQL82254.1	Taro_014724	quadrant6	ALN			ko03430	Mismatch repair
570	MQM14848.1	Common elements in TCS1-v-TCS3 TCS2-v-TCS3	MQM14848.1	Taro_047786	quadrant3	MSH3			ko03430	Mismatch repair
571	MQM04031.1	Common elements in TCS1-vs-TCS TCS1-vs-TCS TCS32-vs-TCS	MQM04031.1	Taro_036824	quadrant8	MAPKKK17			ko04016	MAPK signaling pathway - plant
572	MQL78140.1	Elements only in TCS1-v-TCS2	MQL78140.1	Taro_010552	quadrant6	PAA1			ko04016	MAPK signaling pathway - plant
573	MQL98035.1	Elements only in TCS1-v-TCS3	MQL98035.1	Taro_030730	quadrant6	VIP1			ko04016	MAPK signaling pathway - plant
574	MQL71070.1	Elements only in TCS1-v-TCS3	MQL71070.1	Taro_003398	quadrant6	MKK3			ko04016	MAPK signaling pathway - plant
575	MQL78139.1	Common elements in TCS1-v-TCS2 TCS1-v-TCS3	MQL78139.1	Taro_010557	quadrant6	PAA1			ko04016	MAPK signaling pathway - plant
576	MQM11959.1	Common elements in TCS1-v-TCS2 TCS1-v-TCS3	MQM11959.1	Taro_044872	quadrant6	YDA			ko04016	MAPK signaling pathway - plant
577	MQL97850.1	Common elements in TCS1-v-TCS3 TCS2-v-TCS3	MQL97850.1	Taro_030548	quadrant8	HMA5			ko04016	MAPK signaling pathway - plant
578	MQM01648.1	Common elements in TCS1-vs-TCS TCS1-vs-TCS TCS40-vs-TCS	MQM01648.1	Taro_034403	quadrant9	XTH23			ko04075	Plant hormone signal transduction
579	MQM02256.1	Elements only in TCS1-v-TCS2	MQM02256.1	Taro_035023	quadrant6	ETR2			ko04075	Plant hormone signal transduction	ko04016	MAPK signaling pathway - plant
580	MQM06829.1	Elements only in TCS1-v-TCS2	MQM06829.1	Taro_039658	quadrant6	TGA4			ko04075	Plant hormone signal transduction
581	MQL89694.1	Elements only in TCS1-v-TCS2	MQL89694.1	Taro_022270	quadrant9	NPR5			ko04075	Plant hormone signal transduction
582	MQM21416.1	Elements only in TCS1-v-TCS3	MQM21416.1	Taro_054456	quadrant6	BSK1			ko04075	Plant hormone signal transduction
583	MQL76819.1	Elements only in TCS1-v-TCS3	MQL76819.1	Taro_009215	quadrant6	AHP2			ko04075	Plant hormone signal transduction
584	MQL94345.1	Elements only in TCS1-v-TCS3	MQL94345.1	Taro_026988	quadrant6	BSK3			ko04075	Plant hormone signal transduction
585	MQL75582.1	Elements only in TCS2-v-TCS3	MQL75582.1	Taro_007945	quadrant6	BRI1			ko04075	Plant hormone signal transduction
586	MQM03445.1	Elements only in TCS2-v-TCS3	MQM03445.1	Taro_036231	quadrant6	Os05g0150500			ko04075	Plant hormone signal transduction
587	MQL97146.1	Elements only in TCS2-v-TCS3	MQL97146.1	Taro_029829	quadrant6	TIFY6A			ko04075	Plant hormone signal transduction
588	MQL85924.1	Elements only in TCS2-v-TCS3	MQL85924.1	Taro_018450	quadrant9	XTH25			ko04075	Plant hormone signal transduction
589	MQL78354.1	Common elements in TCS1-v-TCS2 TCS1-v-TCS3	MQL78354.1	Taro_010781	quadrant6	PYL9			ko04075	Plant hormone signal transduction	ko04016	MAPK signaling pathway - plant
590	MQL71482.1	Common elements in TCS1-v-TCS2 TCS1-v-TCS3	MQL71482.1	Taro_003807	quadrant6	RHT1			ko04075	Plant hormone signal transduction
591	MQL80982.1	Common elements in TCS1-v-TCS2 TCS1-v-TCS3	MQL80982.1	Taro_013443	quadrant6	NPR1			ko04075	Plant hormone signal transduction
592	MQL85195.1	Common elements in TCS1-v-TCS3 TCS2-v-TCS3	MQL85195.1	Taro_017716	quadrant6	BZIP12			ko04075	Plant hormone signal transduction
593	MQM10916.1	Common elements in TCS1-v-TCS3 TCS2-v-TCS3	MQM10916.1	Taro_043814	quadrant6	TIFY10B			ko04075	Plant hormone signal transduction
594	MQM01641.1	Common elements in TCS1-v-TCS3 TCS2-v-TCS3	MQM01641.1	Taro_034398	quadrant8	XTH23			ko04075	Plant hormone signal transduction
595	MQL94168.1	Common elements in TCS1-v-TCS3 TCS2-v-TCS3	MQL94168.1	Taro_026824	quadrant8	GH3.8			ko04075	Plant hormone signal transduction
596	MQL98176.1	Elements only in TCS1-v-TCS2	MQL98176.1	Taro_030881	quadrant8	CUL4			ko04120	Ubiquitin mediated proteolysis	ko03420	Nucleotide excision repair
597	MQM08060.1	Elements only in TCS1-v-TCS3	MQM08060.1	Taro_040915	quadrant6	UBC27			ko04120	Ubiquitin mediated proteolysis
598	MQL88745.1	Common elements in TCS1-v-TCS2 TCS1-v-TCS3	MQL88745.1	Taro_021313	quadrant6	UBC19			ko04120	Ubiquitin mediated proteolysis
599	MQL83913.1	Common elements in TCS1-v-TCS3 TCS2-v-TCS3	MQL83913.1	Taro_016411	quadrant6	COP1			ko04120	Ubiquitin mediated proteolysis	ko04712	Circadian rhythm - plant
600	MQL80701.1	Elements only in TCS1-v-TCS3	MQL80701.1	Taro_013150	quadrant6	VAMP714			ko04130	SNARE interactions in vesicular transport
601	MQM19447.1	Elements only in TCS2-v-TCS3	MQM19447.1	Taro_052454	quadrant8	SYP121			ko04130	SNARE interactions in vesicular transport
602	MQL72780.1	Elements only in TCS2-v-TCS3	MQL72780.1	Taro_005133	quadrant8	KN			ko04130	SNARE interactions in vesicular transport
603	MQL72785.1	Elements only in TCS2-v-TCS3	MQL72785.1	Taro_005136	quadrant8	KN			ko04130	SNARE interactions in vesicular transport
604	MQM16510.1	Common elements in TCS1-v-TCS2 TCS1-v-TCS3	MQM16510.1	Taro_049468	quadrant6	VAMP711			ko04130	SNARE interactions in vesicular transport
605	MQL81802.1	Common elements in TCS1-vs-TCS TCS1-vs-TCS TCS25-vs-TCS	MQL81802.1	Taro_014253	quadrant6	ATG13B			ko04136	Autophagy - other
606	MQL85640.1	Elements only in TCS1-v-TCS2	MQL85640.1	Taro_018154	quadrant6	ATG101			ko04136	Autophagy - other
607	MQM15582.1	Elements only in TCS1-v-TCS3	MQM15582.1	Taro_048528	quadrant6	ATG3			ko04136	Autophagy - other
608	MQL99281.1	Common elements in TCS1-v-TCS2 TCS1-v-TCS3	MQL99281.1	Taro_032003	quadrant6	TAP46			ko04136	Autophagy - other
609	MQL84179.1	Common elements in TCS1-v-TCS3 TCS2-v-TCS3	MQL84179.1	Taro_016686	quadrant6	ATG10			ko04136	Autophagy - other
610	MQL88012.1	Common elements in TCS1-vs-TCS TCS1-vs-TCS TCS12-vs-TCS	MQL88012.1	Taro_020556	quadrant6	HSP70-4			ko04141	Protein processing in endoplasmic reticulum	ko03040	Spliceosome	ko04144	Endocytosis
611	MQM12398.1	Common elements in TCS1-vs-TCS TCS1-vs-TCS TCS15-vs-TCS	MQM12398.1	Taro_045317	quadrant6	HSP16.0			ko04141	Protein processing in endoplasmic reticulum
612	MQM06665.1	Common elements in TCS1-vs-TCS TCS1-vs-TCS TCS19-vs-TCS	MQM06665.1	Taro_039492	quadrant6	ASK4			ko04141	Protein processing in endoplasmic reticulum	ko04120	Ubiquitin mediated proteolysis
613	MQM21880.1	Common elements in TCS1-vs-TCS TCS1-vs-TCS TCS30-vs-TCS	MQM21880.1	Taro_054926	quadrant8	HSP21			ko04141	Protein processing in endoplasmic reticulum
614	MQL84262.1	Elements only in TCS1-v-TCS2	MQL84262.1	Taro_016751	quadrant8	HSP81-1			ko04141	Protein processing in endoplasmic reticulum	ko04626	Plant-pathogen interaction
615	MQL78332.1	Elements only in TCS1-v-TCS2	MQL78332.1	Taro_010744	quadrant8	HSP81-1			ko04141	Protein processing in endoplasmic reticulum	ko04626	Plant-pathogen interaction
616	MQL86693.1	Elements only in TCS1-v-TCS3	MQL86693.1	Taro_019212	quadrant6	DSK2A			ko04141	Protein processing in endoplasmic reticulum
617	MQM15805.1	Elements only in TCS1-v-TCS3	MQM15805.1	Taro_048753	quadrant6	FES1			ko04141	Protein processing in endoplasmic reticulum
618	MQM04771.1	Elements only in TCS1-v-TCS3	MQM04771.1	Taro_037575	quadrant6	DSK2A			ko04141	Protein processing in endoplasmic reticulum
619	MQM09395.1	Elements only in TCS1-v-TCS3	MQM09395.1	Taro_042267	quadrant6	CRT3			ko04141	Protein processing in endoplasmic reticulum	ko04145	Phagosome
620	MQM18977.1	Elements only in TCS1-v-TCS3	MQM18977.1	Taro_051975	quadrant8	HSP70			ko04141	Protein processing in endoplasmic reticulum	ko03040	Spliceosome	ko04144	Endocytosis
621	MQL89307.1	Elements only in TCS1-v-TCS3	MQL89307.1	Taro_021881	quadrant8	HSP18.5-C			ko04141	Protein processing in endoplasmic reticulum
622	MQL74190.1	Elements only in TCS1-v-TCS3	MQL74190.1	Taro_006551	quadrant8	PUX2			ko04141	Protein processing in endoplasmic reticulum
623	MQM02050.1	Elements only in TCS2-v-TCS3	MQM02050.1	Taro_034805	quadrant3	HSP22.0			ko04141	Protein processing in endoplasmic reticulum
624	MQL92686.1	Elements only in TCS2-v-TCS3	MQL92686.1	Taro_025319	quadrant6	HSP17.9-D			ko04141	Protein processing in endoplasmic reticulum
625	MQL82452.1	Elements only in TCS2-v-TCS3	MQL82452.1	Taro_014912	quadrant6	PDI			ko04141	Protein processing in endoplasmic reticulum
626	MQL84181.1	Elements only in TCS2-v-TCS3	MQL84181.1	Taro_016667	quadrant6	BIP2			ko04141	Protein processing in endoplasmic reticulum	ko03060	Protein export
627	MQL72430.1	Elements only in TCS2-v-TCS3	MQL72430.1	Taro_004770	quadrant6	At2g45070			ko04141	Protein processing in endoplasmic reticulum	ko04145	Phagosome	ko03060	Protein export
628	MQM12557.1	Elements only in TCS2-v-TCS3	MQM12557.1	Taro_045476	quadrant6	HSP17.9-D			ko04141	Protein processing in endoplasmic reticulum
629	MQM05726.1	Elements only in TCS2-v-TCS3	MQM05726.1	Taro_038538	quadrant8	At2g45070			ko04141	Protein processing in endoplasmic reticulum	ko04145	Phagosome	ko03060	Protein export
630	MQL80763.1	Elements only in TCS2-v-TCS3	MQL80763.1	Taro_013217	quadrant8	PHF1			ko04141	Protein processing in endoplasmic reticulum
631	MQM14481.1	Common elements in TCS1-v-TCS2 TCS1-v-TCS3	MQM14481.1	Taro_047411	quadrant6	HSP70			ko04141	Protein processing in endoplasmic reticulum	ko03040	Spliceosome	ko04144	Endocytosis
632	MQL74224.1	Common elements in TCS1-v-TCS2 TCS1-v-TCS3	MQL74224.1	Taro_006563	quadrant6	HSP70			ko04141	Protein processing in endoplasmic reticulum	ko03040	Spliceosome	ko04144	Endocytosis
633	MQL79851.1	Common elements in TCS1-v-TCS2 TCS1-v-TCS3	MQL79851.1	Taro_012285	quadrant6	UBC28			ko04141	Protein processing in endoplasmic reticulum	ko04120	Ubiquitin mediated proteolysis
634	MQL88353.1	Common elements in TCS1-v-TCS2 TCS1-v-TCS3	MQL88353.1	Taro_020920	quadrant6	HSP90-6			ko04141	Protein processing in endoplasmic reticulum	ko04626	Plant-pathogen interaction
635	MQM14566.1	Common elements in TCS1-v-TCS2 TCS1-v-TCS3	MQM14566.1	Taro_047500	quadrant6	HSP90-5			ko04141	Protein processing in endoplasmic reticulum	ko04626	Plant-pathogen interaction
636	MQL74734.1	Common elements in TCS1-v-TCS2 TCS1-v-TCS3	MQL74734.1	Taro_007121	quadrant8	HSP70			ko04141	Protein processing in endoplasmic reticulum	ko03040	Spliceosome	ko04144	Endocytosis
637	MQL80532.1	Common elements in TCS1-v-TCS2 TCS1-v-TCS3	MQL80532.1	Taro_012967	quadrant8	HSP83A			ko04141	Protein processing in endoplasmic reticulum	ko04626	Plant-pathogen interaction
638	MQM04606.1	Common elements in TCS1-v-TCS2 TCS1-v-TCS3	MQM04606.1	Taro_037408	quadrant8	SKP1A			ko04141	Protein processing in endoplasmic reticulum	ko04120	Ubiquitin mediated proteolysis
639	MQL81488.1	Common elements in TCS1-v-TCS2 TCS1-v-TCS3	MQL81488.1	Taro_013948	quadrant8	HSP23.6			ko04141	Protein processing in endoplasmic reticulum
640	MQM04686.1	Common elements in TCS1-v-TCS3 TCS2-v-TCS3	MQM04686.1	Taro_037493	quadrant6	HSP70			ko04141	Protein processing in endoplasmic reticulum	ko03040	Spliceosome	ko04144	Endocytosis
641	MQL69318.1	Common elements in TCS1-v-TCS3 TCS2-v-TCS3	MQL69318.1	Taro_001609	quadrant6	HSP17.3-B			ko04141	Protein processing in endoplasmic reticulum
642	MQM13315.1	Common elements in TCS1-v-TCS3 TCS2-v-TCS3	MQM13315.1	Taro_046238	quadrant6	BIP5			ko04141	Protein processing in endoplasmic reticulum	ko03060	Protein export
643	MQL76941.1	Common elements in TCS1-v-TCS3 TCS2-v-TCS3	MQL76941.1	Taro_009332	quadrant6	HSP70			ko04141	Protein processing in endoplasmic reticulum	ko03040	Spliceosome	ko04144	Endocytosis
644	MQL71081.1	Common elements in TCS1-v-TCS3 TCS2-v-TCS3	MQL71081.1	Taro_003359	quadrant6	HSP21			ko04141	Protein processing in endoplasmic reticulum
645	MQL87298.1	Common elements in TCS1-v-TCS3 TCS2-v-TCS3	MQL87298.1	Taro_019846	quadrant9	HSP18.2			ko04141	Protein processing in endoplasmic reticulum
646	MQM03127.1	Common elements in TCS1-v-TCS3 TCS2-v-TCS3	MQM03127.1	Taro_035903	quadrant9	HSP18.2			ko04141	Protein processing in endoplasmic reticulum
647	MQL87306.1	Common elements in TCS1-v-TCS3 TCS2-v-TCS3	MQL87306.1	Taro_019848	quadrant9	HSP18.2			ko04141	Protein processing in endoplasmic reticulum
648	MQM21359.1	Common elements in TCS1-v-TCS3 TCS2-v-TCS3	MQM21359.1	Taro_054397	quadrant9	HSP18.2			ko04141	Protein processing in endoplasmic reticulum
649	MQM00897.1	Elements only in TCS1-v-TCS2	MQM00897.1	Taro_033641	quadrant6	EPSIN1			ko04144	Endocytosis
650	MQL74771.1	Elements only in TCS1-v-TCS2	MQL74771.1	Taro_007108	quadrant8	AGD7			ko04144	Endocytosis
651	MQM10361.1	Elements only in TCS1-v-TCS3	MQM10361.1	Taro_043254	quadrant6	VPS2.1			ko04144	Endocytosis
652	MQM04943.1	Elements only in TCS1-v-TCS3	MQM04943.1	Taro_037744	quadrant6	VPS32.1			ko04144	Endocytosis
653	MQL87224.1	Elements only in TCS1-v-TCS3	MQL87224.1	Taro_019763	quadrant8	VPS60-2			ko04144	Endocytosis
654	MQL72015.1	Elements only in TCS1-v-TCS3	MQL72015.1	Taro_004344	quadrant8	RABA4D			ko04144	Endocytosis
655	MQM19275.1	Elements only in TCS2-v-TCS3	MQM19275.1	Taro_052276	quadrant6	ARF			ko04144	Endocytosis
656	MQL96169.1	Elements only in TCS2-v-TCS3	MQL96169.1	Taro_028843	quadrant9	RABA1F			ko04144	Endocytosis
657	MQL93516.1	Common elements in TCS1-v-TCS2 TCS1-v-TCS3	MQL93516.1	Taro_026158	quadrant6	VPS32.2			ko04144	Endocytosis
658	MQL99756.1	Common elements in TCS1-v-TCS3 TCS2-v-TCS3	MQL99756.1	Taro_032483	quadrant6	VPS60-1			ko04144	Endocytosis
659	MQL92076.1	Common elements in TCS1-v-TCS3 TCS2-v-TCS3	MQL92076.1	Taro_024699	quadrant6	--			ko04144	Endocytosis
660	MQM15684.1	Common elements in TCS1-v-TCS3 TCS2-v-TCS3	MQM15684.1	Taro_048633	quadrant6	VPS2.2			ko04144	Endocytosis
661	MQL74655.1	Elements only in TCS1-v-TCS2	MQL74655.1	Taro_007002	quadrant6	TUBB3			ko04145	Phagosome
662	MQL73600.1	Elements only in TCS1-v-TCS3	MQL73600.1	Taro_005968	quadrant8	SYP21			ko04145	Phagosome	ko04130	SNARE interactions in vesicular transport
663	MQL91668.1	Elements only in TCS2-v-TCS3	MQL91668.1	Taro_024284	quadrant6	RAC13			ko04145	Phagosome
664	MQL92905.1	Elements only in TCS2-v-TCS3	MQL92905.1	Taro_025530	quadrant8	TUBB2			ko04145	Phagosome
665	MQL95834.1	Elements only in TCS2-v-TCS3	MQL95834.1	Taro_028501	quadrant8	TUBB2			ko04145	Phagosome
666	MQL77622.1	Elements only in TCS2-v-TCS3	MQL77622.1	Taro_010031	quadrant8	TUBB			ko04145	Phagosome
667	MQM17540.1	Elements only in TCS1-v-TCS2	MQM17540.1	Taro_050510	quadrant8	HACL			ko04146	Peroxisome
668	MQL80997.1	Elements only in TCS1-v-TCS3	MQL80997.1	Taro_013463	quadrant6	--			ko04146	Peroxisome
669	MQL87374.1	Common elements in TCS1-v-TCS2 TCS1-v-TCS3	MQL87374.1	Taro_019917	quadrant6	SODB			ko04146	Peroxisome
670	MQL69811.1	Common elements in TCS1-v-TCS2 TCS1-v-TCS3	MQL69811.1	Taro_002128	quadrant6	HACL			ko04146	Peroxisome
671	MQL76106.1	Common elements in TCS1-v-TCS2 TCS1-v-TCS3	MQL76106.1	Taro_008492	quadrant8	FAR3			ko04146	Peroxisome	ko00073	Cutin, suberine and wax biosynthesis
672	MQL97170.1	Common elements in TCS1-v-TCS3 TCS2-v-TCS3	MQL97170.1	Taro_029858	quadrant6	SODCP			ko04146	Peroxisome
673	MQL84338.1	Common elements in TCS1-v-TCS3 TCS2-v-TCS3	MQL84338.1	Taro_016842	quadrant6	SODCC			ko04146	Peroxisome
674	MQM04372.1	Common elements in TCS1-v-TCS3 TCS2-v-TCS3	MQM04372.1	Taro_037169	quadrant6	PMP22			ko04146	Peroxisome
675	MQM21219.1	Common elements in TCS1-vs-TCS TCS1-vs-TCS TCS38-vs-TCS	MQM21219.1	Taro_054254	quadrant9	CAM			ko04626	Plant-pathogen interaction
676	MQL96568.1	Elements only in TCS1-v-TCS2	MQL96568.1	Taro_029249	quadrant6	RAR1			ko04626	Plant-pathogen interaction
677	MQM04663.1	Elements only in TCS1-v-TCS2	MQM04663.1	Taro_037466	quadrant8	UNI			ko04626	Plant-pathogen interaction
678	MQM04666.1	Elements only in TCS1-v-TCS2	MQM04666.1	Taro_037469	quadrant8	RPS2			ko04626	Plant-pathogen interaction
679	MQM23130.1	Elements only in TCS1-v-TCS2	MQM23130.1	Taro_056193	quadrant8	RPS2			ko04626	Plant-pathogen interaction
680	MQL88365.1	Elements only in TCS1-v-TCS2	MQL88365.1	Taro_020922	quadrant8	PRMS			ko04626	Plant-pathogen interaction	ko04075	Plant hormone signal transduction	ko04016	MAPK signaling pathway - plant
681	MQM16758.1	Elements only in TCS1-v-TCS2	MQM16758.1	Taro_049718	quadrant8	RPS2			ko04626	Plant-pathogen interaction
682	MQM09608.1	Elements only in TCS1-v-TCS3	MQM09608.1	Taro_042484	quadrant8	RPS2			ko04626	Plant-pathogen interaction
683	MQM00176.1	Elements only in TCS1-v-TCS3	MQM00176.1	Taro_032912	quadrant8	MEKK1			ko04626	Plant-pathogen interaction	ko04016	MAPK signaling pathway - plant
684	MQM13492.1	Elements only in TCS1-v-TCS3	MQM13492.1	Taro_046417	quadrant9	CML2			ko04626	Plant-pathogen interaction	ko04016	MAPK signaling pathway - plant	ko04070	Phosphatidylinositol signaling system
685	MQL87115.1	Elements only in TCS2-v-TCS3	MQL87115.1	Taro_019653	quadrant6	CPK3			ko04626	Plant-pathogen interaction
686	MQL93059.1	Elements only in TCS2-v-TCS3	MQL93059.1	Taro_025698	quadrant8	CML18			ko04626	Plant-pathogen interaction
687	MQL98837.1	Elements only in TCS2-v-TCS3	MQL98837.1	Taro_031549	quadrant8	CPK19			ko04626	Plant-pathogen interaction
688	MQM00073.1	Elements only in TCS2-v-TCS3	MQM00073.1	Taro_032805	quadrant8	CPK3			ko04626	Plant-pathogen interaction
689	MQM01094.1	Elements only in TCS2-v-TCS3	MQM01094.1	Taro_033841	quadrant8	CML41			ko04626	Plant-pathogen interaction
690	MQL94772.1	Common elements in TCS1-v-TCS2 TCS1-v-TCS3	MQL94772.1	Taro_027419	quadrant6	CPK15			ko04626	Plant-pathogen interaction
691	MQL90078.1	Common elements in TCS1-v-TCS2 TCS1-v-TCS3	MQL90078.1	Taro_022666	quadrant6	TUFB1			ko04626	Plant-pathogen interaction
692	MQL96468.1	Common elements in TCS1-v-TCS2 TCS1-v-TCS3	MQL96468.1	Taro_029132	quadrant6	CML48			ko04626	Plant-pathogen interaction
693	MQL89693.1	Common elements in TCS1-v-TCS2 TCS1-v-TCS3	MQL89693.1	Taro_022271	quadrant6	--			ko04626	Plant-pathogen interaction
694	MQL79991.1	Common elements in TCS1-v-TCS2 TCS1-v-TCS3	MQL79991.1	Taro_012450	quadrant8	RBOHB			ko04626	Plant-pathogen interaction	ko04016	MAPK signaling pathway - plant
695	MQL91536.1	Common elements in TCS1-v-TCS2 TCS1-v-TCS3	MQL91536.1	Taro_024150	quadrant8	At2g14610			ko04626	Plant-pathogen interaction	ko04075	Plant hormone signal transduction	ko04016	MAPK signaling pathway - plant
696	MQM17438.1	Common elements in TCS1-v-TCS2 TCS1-v-TCS3	MQM17438.1	Taro_050410	quadrant8	PRMS			ko04626	Plant-pathogen interaction	ko04075	Plant hormone signal transduction	ko04016	MAPK signaling pathway - plant
697	MQL93411.1	Common elements in TCS1-v-TCS2 TCS1-v-TCS3	MQL93411.1	Taro_026060	quadrant9	FLS2			ko04626	Plant-pathogen interaction	ko04016	MAPK signaling pathway - plant
698	MQL77595.1	Common elements in TCS1-v-TCS3 TCS2-v-TCS3	MQL77595.1	Taro_010008	quadrant6	PRB1			ko04626	Plant-pathogen interaction	ko04075	Plant hormone signal transduction	ko04016	MAPK signaling pathway - plant
699	MQM01214.1	Common elements in TCS1-v-TCS3 TCS2-v-TCS3	MQM01214.1	Taro_033967	quadrant6	PCM3			ko04626	Plant-pathogen interaction	ko04016	MAPK signaling pathway - plant	ko04070	Phosphatidylinositol signaling system
700	MQM14521.1	Common elements in TCS1-v-TCS3 TCS2-v-TCS3	MQM14521.1	Taro_047452	quadrant6	CAL1			ko04626	Plant-pathogen interaction	ko04016	MAPK signaling pathway - plant	ko04070	Phosphatidylinositol signaling system
701	MQM01215.1	Common elements in TCS1-v-TCS3 TCS2-v-TCS3	MQM01215.1	Taro_033966	quadrant6	CAM2			ko04626	Plant-pathogen interaction	ko04016	MAPK signaling pathway - plant	ko04070	Phosphatidylinositol signaling system
702	MQM13353.1	Common elements in TCS1-v-TCS3 TCS2-v-TCS3	MQM13353.1	Taro_046281	quadrant8	CML18			ko04626	Plant-pathogen interaction
703	MQM08548.1	Common elements in TCS1-v-TCS3 TCS2-v-TCS3	MQM08548.1	Taro_041402	quadrant8	CML18			ko04626	Plant-pathogen interaction
704	MQM12003.1	Common elements in TCS1-v-TCS3 TCS2-v-TCS3	MQM12003.1	Taro_044917	quadrant9	CCM1			ko04626	Plant-pathogen interaction	ko04016	MAPK signaling pathway - plant	ko04070	Phosphatidylinositol signaling system
705	MQL81873.1	Elements only in TCS2-v-TCS3	MQL81873.1	Taro_014347	quadrant8	TCP7			ko04712	Circadian rhythm - plant
706	MQM06337.1	Common elements in TCS1-v-TCS2 TCS1-v-TCS3	MQM06337.1	Taro_039164	quadrant6	CRY2			ko04712	Circadian rhythm - plant
707	MQL95830.1	Common elements in TCS1-v-TCS2 TCS1-v-TCS3	MQL95830.1	Taro_028499	quadrant6	--			ko04712	Circadian rhythm - plant
